# Supplementary material for: Reversible Dihydrogen Activation and Catalytic H/D Exchange with Group 10 Heterometallic Complexes
Source: Angew Chem Int Ed Engl. 2022 Dec 7;62(2):e202213001. doi: 10.1002/anie.202213001 (PMC10107683; doi:10.1002/anie.202213001)
Supplement: Supplementary file 2 — Supporting Information [file ANIE-62-0-s001.xyz]

223
1.log
Pd       -0.142437    0.035076    0.159628
Mg        0.152961    2.182311   -1.156418
Mg        1.870457   -1.344571    0.883388
Mg       -2.561649   -0.792369    0.239135
H       -0.510354   -1.476194    0.882227
H       -1.465262    0.957724   -0.416464
N        1.422950    2.604745   -2.725542
C        1.128498    3.543456   -3.616792
C        0.092113    4.486366   -3.471691
H       -0.016417    5.178175   -4.298967
C       -0.673185    4.799705   -2.328527
N       -0.757333    4.044036   -1.238078
C        1.974316    3.680764   -4.867608
H        3.003362    3.954108   -4.610681
H        1.567700    4.442620   -5.535565
H        2.026200    2.728698   -5.406363
C       -1.401286    6.130020   -2.388895
H       -2.483819    5.993943   -2.334216
H       -1.162904    6.662716   -3.311193
H       -1.121619    6.759809   -1.537726
C        2.693681    1.948445   -2.854055
C        3.810539    2.528279   -2.217398
C        5.056715    1.917855   -2.360481
H        5.927740    2.364788   -1.884479
C        5.204487    0.745795   -3.088616
H        6.183750    0.283565   -3.187174
C        4.091312    0.165834   -3.682143
H        4.203397   -0.759037   -4.245218
C        2.828411    0.752804   -3.586050
C        3.703056    3.794948   -1.377546
H        2.660132    4.129089   -1.398530
C        4.076133    3.515662    0.083983
H        3.441996    2.735556    0.524727
H        3.971429    4.424245    0.690264
H        5.116394    3.179484    0.173300
C        4.555700    4.933991   -1.949873
H        4.422524    5.847251   -1.357283
H        4.277663    5.161585   -2.985483
H        5.622990    4.681631   -1.937250
C        1.641683    0.086866   -4.264347
H        0.818685    0.808362   -4.264340
C        1.922011   -0.284967   -5.725197
H        2.285582    0.573636   -6.302306
H        1.004664   -0.651724   -6.200917
H        2.670450   -1.082189   -5.804326
C        1.187192   -1.147345   -3.474432
H        1.972833   -1.914823   -3.452904
H        0.290304   -1.593148   -3.925653
H        0.949365   -0.883803   -2.435454
C       -1.475796    4.588596   -0.120060
C       -2.884941    4.547462   -0.064090
C       -3.531625    5.224878    0.971806
H       -4.619461    5.222231    1.010371
C       -2.818796    5.887708    1.959726
H       -3.341199    6.417182    2.752721
C       -1.431395    5.834149    1.950518
H       -0.876487    6.315314    2.751380
C       -0.739105    5.181942    0.928921
C       -3.733304    3.746404   -1.045836
H       -3.066713    3.330584   -1.811300
C       -4.812920    4.579523   -1.750236
H       -5.540332    4.977027   -1.032559
H       -5.364521    3.953599   -2.462096
H       -4.398086    5.427684   -2.304260
C       -4.402830    2.574086   -0.312114
H       -3.658560    1.945523    0.189543
H       -4.973586    1.949072   -1.010215
H       -5.099860    2.937128    0.453977
C        0.785630    5.149566    0.949167
H        1.107540    4.236741    0.430169
C        1.359799    5.075942    2.367937
H        1.247719    6.025986    2.904394
H        2.430119    4.844897    2.329243
H        0.870001    4.289800    2.953242
C        1.387558    6.337458    0.187056
H        1.111511    6.322380   -0.873059
H        2.482971    6.318595    0.247344
H        1.041914    7.285045    0.619334
N        3.071688   -1.205258    2.559958
C        3.302492   -2.298477    3.268775
C        3.062448   -3.607437    2.797620
H        3.231286   -4.398224    3.519673
C        2.864185   -4.037411    1.469008
N        2.616798   -3.233184    0.438500
C        3.900062   -2.181761    4.654998
H        4.920881   -1.787851    4.593870
H        3.933420   -3.152366    5.153973
H        3.326520   -1.482411    5.271460
C        2.977254   -5.533598    1.247578
H        1.993878   -5.949974    1.006062
H        3.352891   -6.035598    2.141372
H        3.638872   -5.764380    0.407943
C        3.550452    0.058824    3.036195
C        4.842079    0.488214    2.669591
C        5.256926    1.766674    3.046289
H        6.250413    2.109625    2.762323
C        4.425256    2.609949    3.770761
H        4.761341    3.606130    4.048959
C        3.167298    2.163232    4.152775
H        2.522586    2.816553    4.737864
C        2.714720    0.888173    3.808615
C        5.794358   -0.396476    1.877210
H        5.304056   -1.362326    1.713028
C        6.088705    0.211494    0.503062
H        5.169991    0.363317   -0.075027
H        6.752618   -0.441236   -0.077194
H        6.583800    1.186595    0.599776
C        7.097487   -0.661654    2.641313
H        7.667649    0.262567    2.795070
H        7.734526   -1.355618    2.079468
H        6.906396   -1.101340    3.626893
C        1.346296    0.429144    4.283427
H        1.226016   -0.626668    4.014489
C        1.205260    0.535448    5.807561
H        1.998947   -0.010153    6.331792
H        0.239662    0.123504    6.121894
H        1.246163    1.579536    6.141136
C        0.222218    1.202709    3.592819
H        0.238879    2.263454    3.879199
H       -0.747359    0.786940    3.881665
H        0.302077    1.144208    2.498242
C        2.672512   -3.787847   -0.883948
C        1.537268   -4.388492   -1.459539
C        1.628348   -4.907695   -2.753709
H        0.751912   -5.368307   -3.205145
C        2.811438   -4.845870   -3.469985
H        2.869932   -5.261256   -4.473009
C        3.923925   -4.237368   -2.900070
H        4.842491   -4.184345   -3.476353
C        3.881055   -3.691971   -1.615892
C        0.200427   -4.471223   -0.739500
H        0.331298   -4.083241    0.277131
C       -0.314702   -5.913128   -0.633976
H       -0.532032   -6.334271   -1.623093
H       -1.245625   -5.945812   -0.054226
H        0.409763   -6.576949   -0.149887
C       -0.836550   -3.587582   -1.440285
H       -0.487999   -2.553039   -1.519502
H       -1.777465   -3.588224   -0.874082
H       -1.059254   -3.948253   -2.452571
C        5.115514   -3.002450   -1.035767
H        4.765189   -2.087531   -0.538129
C        6.127884   -2.591372   -2.109377
H        6.897828   -1.948768   -1.668352
H        6.640797   -3.464317   -2.531943
H        5.654922   -2.040174   -2.927048
C        5.847338   -3.850462    0.016525
H        6.768076   -3.341148    0.329604
H        5.249329   -4.020226    0.915105
H        6.131344   -4.823892   -0.403785
N       -3.852474   -0.978723    1.854087
C       -5.168302   -1.005412    1.719395
C       -5.841531   -0.870121    0.485628
H       -6.917071   -0.751551    0.561315
C       -5.343047   -1.007120   -0.816999
N       -4.070103   -1.264460   -1.127387
C       -6.068971   -1.183183    2.928129
H       -5.641445   -1.895931    3.638779
H       -7.053434   -1.539534    2.617264
H       -6.204808   -0.236421    3.461157
C       -6.372381   -0.836867   -1.921353
H       -6.245767    0.158296   -2.365016
H       -7.389029   -0.900881   -1.527044
H       -6.257322   -1.566500   -2.725305
C       -3.298839   -1.053659    3.172096
C       -2.620275   -2.228213    3.561641
C       -2.087995   -2.292270    4.850259
H       -1.569909   -3.190319    5.174592
C       -2.214147   -1.227651    5.734164
H       -1.805758   -1.302572    6.739379
C       -2.854054   -0.065916    5.325125
H       -2.924510    0.773244    6.013686
C       -3.396400    0.051384    4.043819
C       -2.505757   -3.420659    2.618049
H       -2.391938   -3.029144    1.598902
C       -1.276064   -4.292916    2.883454
H       -1.356968   -4.838034    3.831665
H       -0.355191   -3.697072    2.906614
H       -1.175660   -5.042901    2.089921
C       -3.781777   -4.272942    2.629798
H       -3.967381   -4.678905    3.632089
H       -3.684147   -5.116890    1.934329
H       -4.659185   -3.690579    2.328010
C       -4.025871    1.375054    3.619188
H       -4.621138    1.203677    2.716863
C       -4.961534    1.958008    4.686240
H       -5.701586    1.226800    5.031919
H       -5.498436    2.823524    4.281448
H       -4.405193    2.305289    5.564725
C       -2.951727    2.404902    3.248397
H       -2.319951    2.639659    4.114020
H       -3.415813    3.335953    2.906010
H       -2.297581    2.041924    2.446087
C       -3.814799   -1.778317   -2.443205
C       -3.388930   -0.939282   -3.489882
C       -3.147233   -1.501213   -4.747446
H       -2.822636   -0.858469   -5.563774
C       -3.331766   -2.854665   -4.979844
H       -3.148897   -3.272140   -5.966859
C       -3.755904   -3.675213   -3.940731
H       -3.895188   -4.736645   -4.129083
C       -3.995500   -3.166693   -2.664740
C       -3.210476    0.562702   -3.316582
H       -3.404623    0.805964   -2.266532
C       -4.195432    1.361102   -4.181186
H       -4.012833    1.187122   -5.248682
H       -4.080110    2.436934   -3.996875
H       -5.236498    1.088655   -3.977534
C       -1.775744    0.990492   -3.635556
H       -1.062863    0.417283   -3.033501
H       -1.635036    2.064773   -3.445117
H       -1.531224    0.818415   -4.691771
C       -4.450539   -4.109421   -1.549953
H       -4.089096   -3.691242   -0.600527
C       -3.880306   -5.526664   -1.692630
H       -4.387379   -6.085314   -2.488959
H       -4.037454   -6.084284   -0.761396
H       -2.809121   -5.523545   -1.911605
C       -5.980974   -4.217376   -1.450332
H       -6.449362   -3.283598   -1.131852
H       -6.252921   -4.986218   -0.716898
H       -6.408803   -4.508664   -2.418042
H        1.480867    0.548385   -0.055627
74
2.log
Mg        2.892051   -1.343715    0.588145
N        3.433289   -1.269303    2.545073
C        3.624011   -2.338286    3.308784
C        3.505753   -3.668036    2.860635
H        3.684395   -4.430060    3.610668
C        3.227754   -4.146686    1.565857
N        2.974337   -3.372017    0.517923
C        4.006541   -2.144621    4.760627
H        4.951349   -1.594451    4.836743
H        4.114742   -3.101459    5.274767
H        3.251118   -1.545904    5.281670
C        3.236497   -5.649408    1.383053
H        2.273626   -5.995505    0.991018
H        3.439647   -6.163623    2.324283
H        3.997642   -5.941081    0.650429
C        3.631764    0.040439    3.094021
C        4.896034    0.651193    2.978332
C        5.047857    1.962423    3.430274
H        6.015972    2.450654    3.340941
C        3.982305    2.659229    3.984463
H        4.117714    3.681597    4.328074
C        2.741651    2.045557    4.091932
H        1.908000    2.598506    4.519615
C        2.542657    0.735762    3.653470
C        6.071568   -0.069795    2.332030
H        5.813408   -1.131733    2.252095
C        6.308962    0.458338    0.910134
H        5.405232    0.383748    0.291409
H        7.111149   -0.101625    0.413911
H        6.596691    1.516549    0.932148
C        7.353576    0.024099    3.166411
H        7.724007    1.053905    3.228890
H        8.146419   -0.581646    2.712821
H        7.192774   -0.335882    4.189139
C        1.158734    0.107991    3.744923
H        1.262723   -0.965352    3.550398
C        0.533386    0.259966    5.135931
H        1.192186   -0.135604    5.917682
H       -0.417671   -0.282496    5.185407
H        0.324384    1.309180    5.374987
C        0.233333    0.688736    2.666403
H        0.082293    1.763779    2.823046
H       -0.748756    0.201337    2.692159
H        0.653754    0.563905    1.660392
C        2.754408   -3.966348   -0.768395
C        1.443736   -4.273910   -1.180786
C        1.248224   -4.760278   -2.474125
H        0.240514   -4.995335   -2.810166
C        2.315502   -4.941727   -3.343189
H        2.143649   -5.318274   -4.348331
C        3.603080   -4.634241   -2.923904
H        4.435016   -4.770899   -3.611477
C        3.846637   -4.145250   -1.640137
C        0.246667   -4.045222   -0.268357
H        0.624891   -3.866362    0.744407
C       -0.682090   -5.262461   -0.198858
H       -1.164332   -5.460966   -1.163076
H       -1.477408   -5.091162    0.535549
H       -0.136949   -6.167195    0.094208
C       -0.528989   -2.793814   -0.703305
H        0.115593   -1.906092   -0.732661
H       -1.360643   -2.592978   -0.017199
H       -0.944425   -2.925586   -1.709846
C        5.263659   -3.771893   -1.225412
H        5.270859   -3.631744   -0.138652
C        5.677215   -2.440187   -1.867745
H        6.671404   -2.131298   -1.522077
H        5.710071   -2.530181   -2.960399
H        4.967518   -1.636259   -1.632811
C        6.283295   -4.869280   -1.548652
H        7.268637   -4.600132   -1.151277
H        5.989907   -5.830013   -1.110114
H        6.395454   -5.015376   -2.629257
H        2.501820   -0.142652   -0.568131
2
H2.log
H       -1.162890    9.863574    6.611966
H       -1.402479    9.874806    5.907411
149
Int-1.log
Pd       -0.153202    0.118591    0.447166
Mg        0.018931    2.306950   -0.829825
Mg       -2.556627   -0.632501    0.056721
H       -0.835895   -1.360902    0.028763
N        1.208000    2.413529   -2.486130
C        1.044627    3.330635   -3.423822
C        0.080484    4.364235   -3.367164
H        0.060135    5.014672   -4.234784
C       -0.727317    4.776315   -2.293145
N       -0.882571    4.108442   -1.148840
C        1.978502    3.378456   -4.616774
H        2.867747    3.967976   -4.360696
H        1.492105    3.862585   -5.467358
H        2.321507    2.384916   -4.913146
C       -1.438445    6.102735   -2.477547
H       -2.523144    5.978471   -2.399213
H       -1.205759    6.542887   -3.448858
H       -1.146427    6.808911   -1.692777
C        2.343338    1.537514   -2.533497
C        3.595620    2.009887   -2.091628
C        4.679587    1.130876   -2.092173
H        5.651567    1.479894   -1.750142
C        4.537577   -0.183303   -2.513819
H        5.393108   -0.854122   -2.511520
C        2.176751    0.196080   -2.936218
C        3.784976    3.425316   -1.559420
H        2.904289    4.018867   -1.828090
C        3.873200    3.410475   -0.027327
H        2.987539    2.945181    0.423436
H        3.963088    4.431789    0.364883
H        4.748778    2.840426    0.306838
C        5.007198    4.127105   -2.162828
H        5.044152    5.172463   -1.835093
H        4.979852    4.113304   -3.258570
H        5.944131    3.652955   -1.848272
C        0.826683   -0.333107   -3.401888
H        0.053566    0.230298   -2.866659
C       -1.580420    4.758800   -0.074954
C       -2.983784    4.678707    0.035025
C       -3.618812    5.365420    1.071356
H       -4.702882    5.316724    1.156324
C       -2.895634    6.102136    1.999398
H       -3.407688    6.637523    2.794994
C       -1.510613    6.127714    1.915643
H       -0.940738    6.681704    2.658945
C       -0.832127    5.457320    0.896103
C       -3.824498    3.816635   -0.895617
H       -3.166621    3.430504   -1.680982
C       -4.964888    4.585699   -1.572815
H       -5.701819    4.939509   -0.842074
H       -5.491946    3.933642   -2.280411
H       -4.600680    5.459071   -2.125085
C       -4.384093    2.618079   -0.118490
H       -3.571703    2.032690    0.332004
H       -4.976708    1.956153   -0.760547
H       -5.031662    2.949749    0.703125
C        0.690826    5.498843    0.879962
H        1.040840    4.883071    0.042672
C        1.267853    4.903976    2.171223
H        0.968838    5.489854    3.048615
H        2.363344    4.894901    2.134819
H        0.922784    3.873753    2.320468
C        1.218924    6.918599    0.642066
H        0.842493    7.332545   -0.300649
H        2.314688    6.916996    0.597642
H        0.917633    7.596197    1.450208
N       -3.814930   -0.784111    1.657282
C       -5.131696   -0.784300    1.530829
C       -5.813198   -0.801027    0.291207
H       -6.894725   -0.784867    0.364333
C       -5.306248   -0.995849   -1.005592
N       -4.013884   -0.992847   -1.330481
C       -6.007232   -0.792330    2.767664
H       -5.679770   -1.559615    3.475780
H       -7.053252   -0.969325    2.509629
H       -5.936872    0.170453    3.285880
C       -6.337014   -1.272630   -2.081263
H       -6.210836   -0.596944   -2.932189
H       -7.351549   -1.166664   -1.692641
H       -6.217654   -2.291015   -2.468017
C       -3.225372   -0.939121    2.956944
C       -2.729216   -2.212361    3.315558
C       -2.156281   -2.371728    4.577613
H       -1.778934   -3.345170    4.877762
C       -2.045065   -1.303425    5.458633
H       -1.595357   -1.448196    6.437774
C       -2.489505   -0.048228    5.072332
H       -2.370308    0.793194    5.751573
C       -3.077998    0.160888    3.823479
C       -2.814564   -3.394868    2.355442
H       -2.711851   -3.000574    1.335918
C       -1.682191   -4.407430    2.546399
H       -1.779829   -4.959496    3.488726
H       -0.702795   -3.916922    2.532845
H       -1.703175   -5.146380    1.737714
C       -4.176580   -4.097303    2.427869
H       -4.358792   -4.483294    3.438680
H       -4.207169   -4.944803    1.730879
H       -4.997664   -3.421679    2.165914
C       -3.469845    1.574286    3.417889
H       -4.059629    1.511230    2.497659
C       -4.330324    2.287483    4.467601
H       -5.222714    1.708342    4.733063
H       -4.655190    3.261825    4.083248
H       -3.769469    2.472757    5.391208
C       -2.213035    2.400590    3.110174
H       -1.597696    2.515435    4.012171
H       -2.481203    3.402179    2.751870
H       -1.590707    1.913813    2.349336
C       -3.633684   -1.449287   -2.638069
C       -3.485106   -0.549075   -3.713039
C       -3.083973   -1.048315   -4.954598
H       -2.974693   -0.362055   -5.792535
C       -2.824147   -2.398138   -5.144305
H       -2.513233   -2.765214   -6.119152
C       -2.960889   -3.273853   -4.075808
H       -2.749799   -4.331529   -4.220997
C       -3.362635   -2.823873   -2.817672
C       -3.750066    0.945090   -3.580030
H       -4.083167    1.135700   -2.554212
C       -4.855400    1.424851   -4.530959
H       -4.551837    1.319401   -5.579338
H       -5.072489    2.485721   -4.355727
H       -5.786409    0.863068   -4.398945
C       -2.472606    1.758867   -3.821426
H       -1.689498    1.501847   -3.097850
H       -2.666293    2.835082   -3.742654
H       -2.060946    1.570077   -4.820436
C       -3.484914   -3.832805   -1.681873
H       -3.870007   -3.310519   -0.798736
C       -2.114041   -4.418154   -1.317855
H       -1.672756   -4.950050   -2.169762
H       -2.210614   -5.133220   -0.491499
H       -1.409309   -3.634959   -1.012312
C       -4.480854   -4.951305   -2.013006
H       -5.468217   -4.548944   -2.267020
H       -4.599758   -5.620447   -1.152552
H       -4.139021   -5.557702   -2.860285
H        0.526235    1.619246    0.831109
C        0.600717   -1.810009   -3.067599
H        0.794449   -2.010512   -2.008026
H       -0.441537   -2.078550   -3.279107
H        1.235618   -2.469504   -3.672828
C        0.621005   -0.091587   -4.903190
H        1.421640   -0.568408   -5.483190
H       -0.335785   -0.518295   -5.226919
H        0.614358    0.976592   -5.147144
C        3.293381   -0.641411   -2.926847
H        3.186378   -1.676145   -3.240727
151
Int-2.log
Pd       -0.278679    0.258258    0.605735
Mg        0.177047    2.357060   -0.824209
Mg       -2.667069   -0.531824    0.075602
H       -1.374444    0.827904   -0.575924
N        1.267491    2.460379   -2.546913
C        1.036717    3.356671   -3.493244
C        0.105071    4.411176   -3.381828
H        0.040700    5.059509   -4.248430
C       -0.632105    4.837177   -2.259702
N       -0.741039    4.164014   -1.117394
C        1.853334    3.321275   -4.768254
H        2.886939    3.623834   -4.562731
H        1.440090    3.996495   -5.520386
H        1.895844    2.308158   -5.179288
C       -1.298448    6.193037   -2.390614
H       -2.364099    6.142743   -2.152070
H       -1.178893    6.595253   -3.398269
H       -0.853205    6.898370   -1.679366
C        2.394222    1.579736   -2.668949
C        3.659246    2.030269   -2.235092
C        4.737796    1.148032   -2.285508
H        5.716619    1.481201   -1.946638
C        4.584866   -0.150492   -2.754458
H        5.437452   -0.824172   -2.788648
C        2.223744    0.263003   -3.135886
C        3.867849    3.432995   -1.677209
H        2.968782    4.023116   -1.886608
C        4.041396    3.387213   -0.153036
H        3.189946    2.897146    0.335036
H        4.138354    4.401843    0.254837
H        4.943486    2.825495    0.119548
C        5.049290    4.156502   -2.334160
H        5.109035    5.189979   -1.973496
H        4.950118    4.182583   -3.425616
H        6.003761    3.671397   -2.098514
C        0.875312   -0.268447   -3.598230
H        0.136652    0.528924   -3.465658
C       -1.431831    4.786793   -0.024720
C       -2.829958    4.655275    0.111174
C       -3.467810    5.318645    1.160842
H       -4.548825    5.238362    1.262473
C       -2.750503    6.066492    2.085051
H       -3.264730    6.578380    2.894640
C       -1.368233    6.134586    1.979170
H       -0.802510    6.696062    2.720122
C       -0.687906    5.501855    0.936916
C       -3.658543    3.770005   -0.810898
H       -2.977805    3.322059   -1.541541
C       -4.740074    4.538871   -1.578969
H       -5.463822    4.999646   -0.895779
H       -5.294105    3.857187   -2.236882
H       -4.316692    5.334172   -2.201814
C       -4.294876    2.629123   -0.006404
H       -3.523766    2.074853    0.540644
H       -4.839766    1.932440   -0.655978
H       -5.007176    3.010602    0.736185
C        0.832342    5.591942    0.888121
H        1.178342    5.051543   -0.001335
C        1.455664    4.917676    2.117971
H        1.150918    5.423299    3.042430
H        2.550091    4.951444    2.062550
H        1.152032    3.866448    2.192489
C        1.318107    7.040028    0.752107
H        0.898503    7.522720   -0.138160
H        2.411085    7.068926    0.669572
H        1.034114    7.641467    1.624110
N       -3.902228   -0.875598    1.665485
C       -5.218435   -0.910233    1.517715
C       -5.879645   -0.948843    0.268779
H       -6.962188   -0.966494    0.324035
C       -5.344693   -1.145039   -1.019370
N       -4.050993   -1.079750   -1.323583
C       -6.109025   -0.933388    2.743625
H       -5.810049   -1.730203    3.431689
H       -7.156387   -1.075195    2.469992
H       -6.017046    0.010554    3.292607
C       -6.342695   -1.507249   -2.099973
H       -6.187807   -0.913832   -3.005042
H       -7.368045   -1.368032   -1.752050
H       -6.215908   -2.558300   -2.385827
C       -3.333215   -1.051350    2.972282
C       -2.860660   -2.334495    3.328315
C       -2.305869   -2.512030    4.596079
H       -1.945916   -3.492711    4.893629
C       -2.187101   -1.452081    5.486208
H       -1.750575   -1.610876    6.469048
C       -2.605592   -0.187485    5.102917
H       -2.479847    0.647566    5.788660
C       -3.176747    0.038958    3.848852
C       -2.936392   -3.505008    2.352678
H       -2.809845   -3.094236    1.341554
C       -1.819716   -4.531970    2.561980
H       -1.944759   -5.086663    3.499242
H       -0.832383   -4.056532    2.574283
H       -1.832640   -5.269093    1.751647
C       -4.303799   -4.200495    2.382852
H       -4.516271   -4.590533    3.386181
H       -4.318099   -5.044646    1.681383
H       -5.113979   -3.520840    2.099975
C       -3.538864    1.461058    3.448433
H       -4.130980    1.411772    2.529019
C       -4.389327    2.186256    4.497809
H       -5.294368    1.622190    4.752996
H       -4.693565    3.168521    4.117012
H       -3.830980    2.355808    5.425833
C       -2.263338    2.262300    3.147610
H       -1.643358    2.351190    4.048819
H       -2.505998    3.273977    2.799488
H       -1.649778    1.770455    2.379661
C       -3.622626   -1.505098   -2.626382
C       -3.468430   -0.580677   -3.680131
C       -3.013882   -1.046590   -4.916441
H       -2.899488   -0.343058   -5.739028
C       -2.708775   -2.384713   -5.120994
H       -2.358347   -2.725051   -6.092271
C       -2.848724   -3.282859   -4.071744
H       -2.596855   -4.329926   -4.227237
C       -3.301254   -2.866241   -2.819615
C       -3.790624    0.901492   -3.536290
H       -4.119918    1.075024   -2.506009
C       -4.929195    1.330857   -4.472293
H       -4.641185    1.219323   -5.524499
H       -5.179260    2.385979   -4.307678
H       -5.838022    0.740403   -4.312982
C       -2.552331    1.771835   -3.787746
H       -1.763383    1.561862   -3.056700
H       -2.801635    2.837574   -3.718954
H       -2.133159    1.596036   -4.786245
C       -3.394519   -3.886840   -1.692519
H       -3.883129   -3.409205   -0.835706
C       -1.990593   -4.320904   -1.249650
H       -1.444398   -4.787141   -2.078811
H       -2.049651   -5.049995   -0.432899
H       -1.390572   -3.469044   -0.902469
C       -4.241943   -5.106112   -2.074529
H       -5.243579   -4.810257   -2.406842
H       -4.354597   -5.773961   -1.212284
H       -3.779686   -5.685750   -2.882216
H        0.968300    1.518306    0.675690
C        0.422430   -1.465711   -2.753047
H        0.399986   -1.208081   -1.685768
H       -0.583288   -1.785037   -3.055064
H        1.098427   -2.321266   -2.879447
C        0.889994   -0.637095   -5.087162
H        1.604939   -1.444375   -5.288744
H       -0.102851   -0.981863   -5.399837
H        1.169254    0.218086   -5.713937
C        3.335386   -0.581791   -3.174661
H        3.215451   -1.600331   -3.539050
H        0.355783   -0.779455    1.788535
H       -0.408354   -1.175366    1.522713
151
Int-3.log
H       -2.467475    9.522089    6.144212
N        0.927305   10.834013    5.685926
C        2.179517   10.606442    5.290175
C        2.671687    9.365007    4.849489
H        3.722071    9.355298    4.581128
C        3.191999   11.733902    5.345433
H        2.772127   12.656232    4.932265
H        4.094381   11.472438    4.789143
H        3.478222   11.950444    6.381054
C        0.636152   12.074446    6.343249
C       -0.054406   13.093449    5.662309
C       -0.339743   14.280181    6.345499
H       -0.874726   15.074241    5.828409
C        0.056646   14.467059    7.659828
H       -0.160284   15.402847    8.170048
C        0.730332   13.448255    8.326243
H        1.027896   13.597908    9.361174
C        1.019564   12.240739    7.694746
C       -0.471982   12.964866    4.204218
H       -0.207552   11.959185    3.859080
C       -1.985477   13.133139    4.031669
H       -2.542131   12.438775    4.673111
H       -2.276727   12.932907    2.993659
H       -2.309984   14.149058    4.287299
C        0.291187   13.958468    3.318539
H        0.067434   14.994104    3.602218
H        0.007584   13.829362    2.267632
H        1.375601   13.817321    3.396643
C        1.696449   11.113260    8.467510
H        2.234694   10.479725    7.755019
C        2.721541   11.605330    9.493966
H        3.446962   12.292095    9.042602
H        3.271936   10.754190    9.910373
H        2.245074   12.123866   10.334181
C        0.646096   10.224887    9.146565
H        0.074861   10.794982    9.889671
H        1.124949    9.379250    9.656451
H       -0.067686    9.818720    8.418727
N        0.743159    7.913995    5.032688
C        2.039131    8.100934    4.840129
C        2.948099    6.906886    4.638868
H        2.522260    6.185595    3.937353
H        3.933112    7.216758    4.284208
H        3.076926    6.382412    5.593613
C        0.218474    6.579109    5.071489
C       -0.268301    5.974931    3.893548
C       -0.795991    4.685150    3.980254
H       -1.163456    4.200999    3.077565
C       -0.872249    4.013177    5.192639
H       -1.291765    3.010703    5.237092
C       -0.416290    4.632035    6.348441
H       -0.493901    4.112093    7.301429
C        0.139982    5.911436    6.309884
C       -0.232752    6.668929    2.537185
H        0.135720    7.689945    2.687797
C       -1.633284    6.770078    1.919575
H       -2.327250    7.293987    2.584669
H       -1.590738    7.328477    0.976813
H       -2.045890    5.776984    1.701428
C        0.723052    5.963760    1.564749
H        0.398630    4.933812    1.371801
H        0.746039    6.491792    0.604424
H        1.747987    5.923777    1.949800
C        0.619861    6.554717    7.603898
H        1.098930    7.508897    7.354723
C        1.660968    5.692802    8.328336
H        2.515600    5.462930    7.681739
H        2.037232    6.215414    9.215816
H        1.231708    4.740745    8.662371
C       -0.566869    6.852294    8.526567
H       -1.086803    5.931480    8.812379
H       -0.231385    7.353465    9.442919
H       -1.308611    7.496885    8.036073
H       -4.663659    9.321534    4.698576
N       -5.678798   11.128197    7.253304
C       -6.821147   10.938654    7.894218
C       -7.317435    9.672684    8.280163
H       -8.311584    9.681148    8.712573
C       -7.660608   12.131374    8.300571
H       -7.176308   12.649663    9.137208
H       -8.656803   11.821057    8.622059
H       -7.752856   12.858036    7.489881
C       -5.236785   12.464346    6.973829
C       -4.412059   13.120815    7.908994
C       -3.945406   14.401563    7.609558
H       -3.297473   14.913090    8.318841
C       -4.292819   15.032160    6.422801
H       -3.931029   16.035378    6.209290
C       -5.099356   14.370940    5.506500
H       -5.361620   14.864167    4.572568
C       -5.573693   13.080664    5.750672
C       -3.997918   12.464247    9.218983
H       -4.527207   11.507917    9.304806
C       -2.494043   12.169982    9.219367
H       -2.205676   11.536417    8.369847
H       -2.197977   11.658274   10.143444
H       -1.909913   13.093170    9.138908
C       -4.379761   13.312368   10.438239
H       -3.838508   14.265884   10.449186
H       -4.132266   12.780796   11.364798
H       -5.451988   13.539088   10.452891
C       -6.436531   12.398756    4.695650
H       -6.641428   11.376643    5.033672
C       -7.783483   13.113060    4.516978
H       -8.357146   13.151380    5.449628
H       -8.393363   12.592889    3.769299
H       -7.639213   14.144083    4.171401
C       -5.708096   12.302257    3.349009
H       -5.508351   13.297077    2.931225
H       -6.323045   11.753573    2.625655
H       -4.755938   11.770685    3.445762
N       -5.429796    8.202655    7.859494
C       -6.660690    8.429626    8.317467
C       -7.428204    7.299174    8.974960
H       -7.017173    7.073472    9.965618
H       -8.481087    7.562664    9.093750
H       -7.354004    6.381331    8.383563
C       -4.799378    6.958218    8.190372
C       -4.271826    6.781255    9.490917
C       -3.658908    5.569766    9.802802
H       -3.258130    5.411944   10.801066
C       -3.539452    4.557464    8.855789
H       -3.057180    3.618528    9.118250
C       -4.033569    4.754944    7.576557
H       -3.930678    3.966225    6.833928
C       -4.675556    5.945857    7.221497
C       -4.327684    7.901528   10.524467
H       -5.185953    8.541403   10.295151
C       -3.076499    8.783723   10.424679
H       -2.955156    9.196045    9.414978
H       -3.138403    9.624887   11.126820
H       -2.173140    8.206976   10.658827
C       -4.512504    7.399941   11.960044
H       -3.624124    6.874169   12.329094
H       -4.688525    8.247110   12.632423
H       -5.365936    6.716922   12.042165
C       -5.241633    6.086454    5.815567
H       -5.659863    7.093996    5.713701
C       -6.390257    5.097367    5.577970
H       -7.197570    5.234659    6.306912
H       -6.811840    5.235247    4.575592
H       -6.041833    4.060276    5.656225
C       -4.153939    5.923677    4.748237
H       -3.744513    4.906300    4.741826
H       -4.561092    6.133894    3.752042
H       -3.318195    6.613635    4.918404
Pd       -3.040687    9.527484    4.475798
Mg       -4.565879    9.550455    6.602053
Mg       -0.530812    9.494526    5.215593
H       -3.546504    9.532308    3.002666
H       -1.623148    9.735575    3.655528
151
NiMgH4_freq.log
H       -0.839116    9.790931    7.522164
H       -1.699091    9.730701    5.351546
N        1.478155   10.920647    5.291335
C        2.735377   10.613819    5.021614
C        3.251412    9.299789    5.044347
H        4.314816    9.216334    4.849816
C        3.703141   11.718733    4.656395
H        3.328577   12.285457    3.796981
H        4.690061   11.320328    4.413623
H        3.803970   12.429551    5.483835
C        0.997138   12.264279    5.172732
C        0.342248   12.652645    3.985569
C       -0.203282   13.935162    3.910703
H       -0.705794   14.248022    2.997385
C       -0.124233   14.814918    4.981546
H       -0.557161   15.809415    4.906473
C        0.503253   14.412251    6.152716
H        0.548579   15.097226    6.997044
C        1.068242   13.141817    6.274111
C        0.200488   11.716869    2.791493
H        0.646713   10.751793    3.060946
C       -1.274298   11.467458    2.448273
H       -1.821673   11.068304    3.310535
H       -1.359816   10.748296    1.624478
H       -1.771962   12.393551    2.134773
C        0.961363   12.246705    1.569592
H        0.555226   13.209792    1.237226
H        0.882378   11.543168    0.732364
H        2.025001   12.392243    1.791027
C        1.703819   12.736744    7.597370
H        2.151001   11.744307    7.469581
C        2.821436   13.699265    8.019362
H        3.588406   13.800664    7.242800
H        3.308475   13.339769    8.933133
H        2.427835   14.701273    8.227584
C        0.643559   12.630841    8.702881
H        0.175194   13.605224    8.888926
H        1.099881   12.293107    9.641367
H       -0.149420   11.923635    8.434480
N        1.265484    7.962308    5.425171
C        2.566711    8.075130    5.182964
C        3.394103    6.820175    4.995259
H        3.147424    6.338854    4.041466
H        4.461743    7.048801    4.998547
H        3.180965    6.090809    5.783240
C        0.631708    6.679109    5.360449
C        0.288442    6.143991    4.098882
C       -0.367227    4.914969    4.050229
H       -0.634057    4.487740    3.086295
C       -0.697128    4.228649    5.213549
H       -1.204136    3.267942    5.156149
C       -0.387175    4.782139    6.446396
H       -0.667197    4.254794    7.356049
C        0.272507    6.010174    6.545976
C        0.552979    6.916000    2.811869
H        1.337823    7.654366    3.006996
C       -0.706648    7.691070    2.398856
H       -1.049698    8.362319    3.196587
H       -0.516122    8.295071    1.502512
H       -1.530493    7.000628    2.177909
C        1.041411    6.028910    1.662156
H        0.261580    5.340846    1.315549
H        1.330248    6.648576    0.805664
H        1.910328    5.429131    1.957225
C        0.582106    6.573037    7.926165
H        1.014677    7.571904    7.795211
C        1.629484    5.718832    8.651987
H        2.560096    5.649514    8.076528
H        1.867095    6.151136    9.631018
H        1.260712    4.698812    8.815520
C       -0.687247    6.721179    8.775404
H       -1.138493    5.747697    9.002317
H       -0.452810    7.213859    9.727092
H       -1.443218    7.327401    8.261780
H       -3.542405    9.819159    6.029336
H       -2.745016    9.890424    8.242906
N       -6.026442   11.016601    8.019672
C       -7.305115   10.669235    8.013498
C       -7.769798    9.342957    7.931008
H       -8.848443    9.231481    7.925039
C       -8.363246   11.744424    8.141896
H       -8.389095   12.130709    9.167977
H       -9.353038   11.352390    7.898096
H       -8.141288   12.592959    7.487285
C       -5.645261   12.369673    8.292918
C       -5.605980   12.813670    9.632982
C       -5.172740   14.112261    9.895055
H       -5.133837   14.467243   10.922378
C       -4.779171   14.960731    8.867062
H       -4.446571   15.971500    9.089817
C       -4.801863   14.505332    7.557838
H       -4.481816   15.167227    6.755775
C       -5.222921   13.210084    7.244973
C       -5.953574   11.884382   10.789544
H       -6.532641   11.043031   10.394671
C       -4.670803   11.303568   11.400712
H       -4.065554   10.781665   10.648631
H       -4.908060   10.591758   12.201323
H       -4.048061   12.100415   11.825577
C       -6.809044   12.558306   11.867462
H       -6.256139   13.341844   12.398436
H       -7.124667   11.820706   12.614098
H       -7.708462   13.015937   11.439127
C       -5.218810   12.765469    5.788543
H       -5.481216   11.701715    5.756911
C       -6.281996   13.519274    4.978660
H       -7.284472   13.372898    5.397656
H       -6.294164   13.169038    3.939886
H       -6.078560   14.597113    4.968195
C       -3.833477   12.920476    5.146640
H       -3.525272   13.972068    5.094221
H       -3.843342   12.524742    4.123752
H       -3.066280   12.372629    5.707114
N       -5.719291    8.052846    7.917455
C       -7.041786    8.133255    7.963353
C       -7.855849    6.863143    8.091739
H       -7.693506    6.414657    9.079144
H       -8.922792    7.062226    7.974144
H       -7.545730    6.118496    7.352495
C       -5.069565    6.779957    8.032163
C       -4.737213    6.286607    9.310607
C       -4.077766    5.060744    9.405050
H       -3.819653    4.667724   10.386547
C       -3.733788    4.339938    8.268950
H       -3.224451    3.383136    8.360905
C       -4.028631    4.856803    7.015251
H       -3.730184    4.305784    6.125684
C       -4.689809    6.078146    6.870116
C       -5.018290    7.082138   10.578391
H       -5.651198    7.936719   10.312362
C       -3.705237    7.636062   11.150708
H       -3.175677    8.254486   10.414703
H       -3.894096    8.248918   12.040564
H       -3.030841    6.819445   11.437640
C       -5.770122    6.264753   11.634826
H       -5.167530    5.425398   12.001488
H       -6.016777    6.893748   12.498006
H       -6.704732    5.853987   11.235606
C       -4.964840    6.607566    5.469029
H       -5.427325    7.596506    5.565620
C       -5.949614    5.709486    4.708922
H       -6.904791    5.613823    5.238038
H       -6.154799    6.122611    3.714431
H       -5.540096    4.700881    4.574304
C       -3.664554    6.777953    4.671953
H       -3.172857    5.814589    4.488826
H       -3.873405    7.240841    3.699218
H       -2.953729    7.421634    5.203021
Mg       -4.563861    9.688865    7.658142
Mg        0.111585    9.562948    5.864973
Ni       -2.200135    9.813883    6.784363
151
NiZnH4_freq.log
Zn       -0.092825    9.521679    5.875417
H       -0.945108    9.521689    7.452664
H       -1.755956    9.521694    5.262722
N        1.126911   11.007204    5.496385
C        2.423221   10.796219    5.322788
C        3.026541    9.521652    5.304695
H        4.103451    9.521643    5.179232
C        3.334974   11.981967    5.092395
H        3.163102   12.401535    4.094080
H        4.384658   11.690473    5.166324
H        3.131838   12.780265    5.812678
C        0.559298   12.317460    5.379680
C        0.234892   12.818363    4.102045
C       -0.378053   14.068261    4.010922
H       -0.635318   14.466381    3.031471
C       -0.680371   14.806502    5.147945
H       -1.156969   15.780020    5.057572
C       -0.381263   14.288649    6.400079
H       -0.638629   14.858736    7.290430
C        0.233520   13.042645    6.542651
C        0.467903   12.006343    2.834685
H        1.105312   11.151511    3.085336
C       -0.864930   11.446844    2.317191
H       -1.363028   10.837321    3.080778
H       -0.706955   10.823218    1.428471
H       -1.548827   12.260732    2.044790
C        1.181575   12.807616    1.739975
H        0.560879   13.632502    1.370975
H        1.408876   12.161502    0.884263
H        2.123149   13.236860    2.102025
C        0.529263   12.516368    7.940031
H        0.881844   11.483858    7.843204
C        1.646933   13.324988    8.611889
H        2.572871   13.299153    8.025419
H        1.866798   12.923563    9.608150
H        1.355193   14.375938    8.729505
C       -0.729084   12.497151    8.817434
H       -1.091465   13.510056    9.031728
H       -0.515344   12.008753    9.776413
H       -1.544941   11.948184    8.333064
N        1.126885    8.036134    5.496386
C        2.423199    8.247096    5.322789
C        3.334931    7.061332    5.092396
H        3.163050    6.641764    4.094084
H        4.384621    7.352809    5.166322
H        3.131784    6.263040    5.812683
C        0.559249    6.725888    5.379681
C        0.234834    6.224991    4.102046
C       -0.378133    4.975104    4.010923
H       -0.635406    4.576990    3.031471
C       -0.680464    4.236868    5.147946
H       -1.157079    3.263359    5.057572
C       -0.381345    4.754715    6.400079
H       -0.638721    4.184632    7.290431
C        0.233459    6.000708    6.542652
C        0.467859    7.037008    2.834687
H        1.105284    7.891828    3.085339
C       -0.864964    7.596533    2.317195
H       -1.363050    8.206065    3.080783
H       -0.706979    8.220157    1.428476
H       -1.548876    6.782658    2.044794
C        1.181514    6.235723    1.739976
H        0.560803    5.410850    1.370974
H        1.408827    6.881833    0.884264
H        2.123080    5.806460    2.102023
C        0.529213    6.526978    7.940033
H        0.881816    7.559480    7.843207
C        1.646867    5.718334    8.611889
H        2.572805    5.744151    8.025418
H        1.866743    6.119755    9.608150
H        1.355107    4.667391    8.729505
C       -0.729133    6.546220    8.817437
H       -1.091535    5.533322    9.031729
H       -0.515381    7.034611    9.776417
H       -1.544978    7.095205    8.333068
Zn       -4.457051    9.521720    7.536534
H       -3.604767    9.521712    5.959287
H       -2.793921    9.521706    8.149229
N       -5.676761   11.007265    7.915566
C       -6.973075   10.796303    8.089165
C       -7.576416    9.521746    8.107258
H       -8.653326    9.521755    8.232723
C       -7.884807   11.982066    8.319559
H       -7.712924   12.401636    9.317871
H       -8.934497   11.690589    8.245635
H       -7.681661   12.780359    7.599271
C       -5.109126   12.317511    8.032272
C       -4.784711   12.818408    9.309907
C       -4.171746   14.068296    9.401031
H       -3.914474   14.466411   10.380482
C       -3.869418   14.806534    8.264008
H       -3.392805   15.780044    8.354382
C       -4.168536   14.288687    7.011874
H       -3.911163   14.858772    6.121523
C       -4.783338   13.042693    6.869301
C       -5.017734   12.006391   10.577267
H       -5.655153   11.151567   10.326614
C       -3.684909   11.446874   11.094762
H       -3.186818   10.837344   10.331176
H       -3.842893   10.823251   11.983482
H       -3.001001   12.260754   11.367163
C       -5.731396   12.807674   11.671975
H       -5.110690   13.632551   12.040976
H       -5.958707   12.161563   12.527688
H       -6.672964   13.236930   11.309925
C       -5.079092   12.516423    5.471920
H       -5.431693   11.483921    5.568746
C       -6.196747   13.325066    4.800064
H       -7.122685   13.299248    5.386535
H       -6.416622   12.923645    3.803804
H       -5.904988   14.376010    4.682448
C       -3.820746   12.497183    4.594516
H       -3.458345   13.510083    4.380226
H       -4.034496   12.008794    3.635536
H       -3.004900   11.948199    5.078885
N       -5.676786    8.036195    7.915566
C       -6.973097    8.247180    8.089165
C       -7.884848    7.061432    8.319559
H       -7.712976    6.641863    9.317873
H       -8.934533    7.352926    8.245632
H       -7.681713    6.263134    7.599274
C       -5.109172    6.725940    8.032273
C       -4.784765    6.225039    9.309909
C       -4.171821    4.975141    9.401034
H       -3.914554    4.577023   10.380485
C       -3.869505    4.236897    8.264011
H       -3.392908    3.263380    8.354386
C       -4.168615    4.754748    7.011877
H       -3.911252    4.184659    6.121527
C       -4.783397    6.000752    6.869304
C       -5.017774    7.037062   10.577268
H       -5.655179    7.891896   10.326616
C       -3.684939    7.596557   11.094762
H       -3.186839    8.206078   10.331175
H       -3.842912    8.220183   11.983482
H       -3.001044    6.782666   11.367163
C       -5.731448    6.235791   11.671978
H       -5.110755    5.410904   12.040979
H       -5.958747    6.881907   12.527690
H       -6.673023    5.806550   11.309930
C       -5.079143    6.527026    5.471922
H       -5.431724    7.559536    5.568748
C       -6.196814    5.718404    4.800069
H       -7.122751    5.744241    5.386541
H       -6.416683    6.119828    3.803808
H       -5.905076    4.667454    4.682455
C       -3.820797    6.546241    4.594517
H       -3.458418    5.533334    4.380226
H       -4.034540    7.034635    3.635537
H       -3.004940    7.095208    5.078884
Ni       -2.274938    9.521700    6.705975
151
PdMgH4_freq.log
H       -0.884377    9.850518    7.430983
H       -1.680992    9.887862    5.088394
N        1.641707   10.961322    5.417623
C        2.907681   10.575708    5.320861
C        3.335714    9.232630    5.340418
H        4.407603    9.088597    5.264086
C        3.987547   11.620810    5.133093
H        3.923856   12.053269    4.127312
H        4.981750   11.187170    5.257949
H        3.864239   12.446132    5.840892
C        1.295873   12.342061    5.250540
C        1.130484   12.857076    3.946848
C        0.730015   14.184144    3.798516
H        0.594694   14.594441    2.800233
C        0.493833   14.992257    4.904047
H        0.187138   16.026512    4.769489
C        0.642212   14.468325    6.179695
H        0.446324   15.100486    7.043342
C        1.032423   13.141776    6.379501
C        1.319071   11.981494    2.714018
H        1.872220   11.084305    3.011963
C       -0.042977   11.519359    2.177165
H       -0.621678   10.990016    2.944576
H        0.083992   10.845968    1.320259
H       -0.642814   12.377708    1.850362
C        2.129414   12.670202    1.610473
H        1.590722   13.522139    1.179610
H        2.331022   11.966515    0.794739
H        3.090411   13.039288    1.987404
C        1.165546   12.614296    7.801986
H        1.360950   11.537117    7.745941
C        2.356536   13.257238    8.524779
H        3.297742   13.073427    7.993925
H        2.455565   12.852059    9.538669
H        2.226183   14.343249    8.607779
C       -0.126281   12.810579    8.606655
H       -0.339634   13.873895    8.771003
H       -0.036156   12.333710    9.590380
H       -0.987345   12.366192    8.094866
N        1.248677    8.007987    5.465264
C        2.569337    8.048214    5.345379
C        3.336346    6.755400    5.160865
H        3.125893    6.333591    4.170802
H        4.412569    6.919291    5.243419
H        3.030077    6.004467    5.895168
C        0.561920    6.752986    5.368789
C        0.185500    6.265863    4.099721
C       -0.502689    5.054806    4.024933
H       -0.795400    4.666062    3.051541
C       -0.828892    4.341204    5.171004
H       -1.358040    3.393851    5.093773
C       -0.489139    4.851988    6.415660
H       -0.771050    4.305815    7.313432
C        0.198350    6.060933    6.541526
C        0.456858    7.052077    2.823600
H        1.137176    7.875878    3.067974
C       -0.847140    7.669865    2.297654
H       -1.324506    8.306213    3.053376
H       -0.657579    8.280220    1.405902
H       -1.566871    6.886868    2.027015
C        1.131408    6.205497    1.738222
H        0.474375    5.402355    1.384324
H        1.383016    6.828484    0.872195
H        2.055367    5.742600    2.103802
C        0.528101    6.584002    7.933363
H        0.978021    7.577423    7.822675
C        1.556144    5.691094    8.640499
H        2.489245    5.616382    8.070289
H        1.797595    6.094415    9.630924
H        1.165858    4.675194    8.777992
C       -0.734979    6.737018    8.791285
H       -1.201914    5.766900    9.000514
H       -0.486182    7.204756    9.752275
H       -1.482255    7.366118    8.293980
H       -3.767763    9.846008    5.823427
H       -2.927632    9.820857    8.149467
N       -6.197340   10.928264    8.027509
C       -7.443645   10.562243    8.292195
C       -7.894790    9.225879    8.292221
H       -8.953693    9.094373    8.484605
C       -8.471420   11.622998    8.624501
H       -8.124476   12.248890    9.453423
H       -9.429980   11.176391    8.895357
H       -8.624537   12.289285    7.768356
C       -5.800838   12.300651    8.142666
C       -5.158698   12.726527    9.323798
C       -4.719367   14.048936    9.405806
H       -4.232440   14.393341   10.316084
C       -4.886645   14.930134    8.346516
H       -4.536610   15.956182    8.427442
C       -5.494599   14.489461    7.178458
H       -5.606760   15.177535    6.343052
C       -5.958036   13.179479    7.051612
C       -4.932917   11.794521   10.508211
H       -5.255745   10.787914   10.215279
C       -3.449634   11.711881   10.892390
H       -2.833383   11.403099   10.039821
H       -3.306124   10.982398   11.698995
H       -3.072713   12.678472   11.248194
C       -5.784737   12.210202   11.714444
H       -5.511464   13.213700   12.063013
H       -5.637811   11.513259   12.548128
H       -6.852469   12.221847   11.466777
C       -6.572692   12.730965    5.732431
H       -6.991237   11.728416    5.875749
C       -7.713921   13.648762    5.276658
H       -8.485419   13.754692    6.048176
H       -8.187985   13.245346    4.374527
H       -7.348923   14.653703    5.033968
C       -5.496590   12.632157    4.641709
H       -5.050052   13.614923    4.446032
H       -5.930749   12.265734    3.703427
H       -4.688231   11.951966    4.933588
N       -5.846005    7.979067    7.942591
C       -7.150594    8.033332    8.183887
C       -7.916302    6.746503    8.413345
H       -7.658472    6.321148    9.390630
H       -8.993822    6.921396    8.389542
H       -7.657651    5.994391    7.661778
C       -5.159583    6.724079    8.032145
C       -4.777072    6.237398    9.301361
C       -4.084860    5.029362    9.372462
H       -3.786899    4.639326   10.343248
C       -3.760698    4.317132    8.223802
H       -3.227960    3.371640    8.299002
C       -4.108867    4.825372    6.981338
H       -3.832264    4.278472    6.082427
C       -4.801731    6.032437    6.858919
C       -5.047069    7.030291   10.574672
H       -5.822407    7.773532   10.360010
C       -3.785134    7.797526   10.996036
H       -3.428831    8.461305   10.198063
H       -3.980722    8.408033   11.887038
H       -2.968960    7.102219   11.230504
C       -5.559317    6.159955   11.727386
H       -4.793017    5.462169   12.084594
H       -5.845948    6.790149   12.576961
H       -6.434710    5.570920   11.429695
C       -5.152721    6.547664    5.469805
H       -5.583214    7.549929    5.579992
C       -6.218403    5.667974    4.803244
H       -7.135162    5.621786    5.402559
H       -6.479939    6.062780    3.814465
H       -5.853330    4.642151    4.670160
C       -3.910503    6.669063    4.577589
H       -3.469905    5.688421    4.360859
H       -4.174702    7.137049    3.621117
H       -3.136305    7.284158    5.051340
Pd       -2.316856    9.853936    6.619032
Mg       -4.750903    9.621466    7.494778
Mg        0.131795    9.666101    5.778615
151
Pd-Mg.log
H       -0.884373    9.850516    7.430983
H       -1.680993    9.887847    5.088398
N        1.641706   10.961322    5.417618
C        2.907680   10.575709    5.320855
C        3.335715    9.232631    5.340411
H        4.407604    9.088599    5.264079
C        3.987545   11.620812    5.133085
H        3.923852   12.053272    4.127304
H        4.981748   11.187172    5.257938
H        3.864237   12.446134    5.840884
C        1.295871   12.342061    5.250536
C        1.130476   12.857076    3.946845
C        0.730006   14.184143    3.798513
H        0.594681   14.594441    2.800232
C        0.493829   14.992257    4.904046
H        0.187133   16.026511    4.769488
C        0.642214   14.468325    6.179693
H        0.446329   15.100487    7.043340
C        1.032426   13.141777    6.379498
C        1.319056   11.981494    2.714014
H        1.872206   11.084303    3.011956
C       -0.042995   11.519362    2.177167
H       -0.621694   10.990019    2.944579
H        0.083968   10.845971    1.320259
H       -0.642832   12.377712    1.850368
C        2.129395   12.670200    1.610465
H        1.590704   13.522138    1.179605
H        2.330998   11.966512    0.794729
H        3.090396   13.039282    1.987392
C        1.165557   12.614298    7.801983
H        1.360959   11.537118    7.745938
C        2.356553   13.257238    8.524767
H        3.297756   13.073425    7.993907
H        2.455588   12.852062    9.538657
H        2.226203   14.343249    8.607766
C       -0.126263   12.810585    8.606661
H       -0.339611   13.873901    8.771010
H       -0.036131   12.333717    9.590387
H       -0.987332   12.366200    8.094880
N        1.248680    8.007987    5.465263
C        2.569339    8.048214    5.345375
C        3.336349    6.755401    5.160861
H        3.125902    6.333596    4.170795
H        4.412571    6.919292    5.243424
H        3.030075    6.004465    5.895159
C        0.561922    6.752987    5.368788
C        0.185506    6.265861    4.099721
C       -0.502684    5.054804    4.024933
H       -0.795392    4.666057    3.051541
C       -0.828892    4.341206    5.171006
H       -1.358041    3.393853    5.093775
C       -0.489143    4.851993    6.415661
H       -0.771059    4.305823    7.313434
C        0.198347    6.060938    6.541525
C        0.456868    7.052071    2.823597
H        1.137187    7.875870    3.067971
C       -0.847128    7.669860    2.297648
H       -1.324494    8.306212    3.053367
H       -0.657565    8.280211    1.405894
H       -1.566860    6.886863    2.027011
C        1.131418    6.205487    1.738222
H        0.474384    5.402346    1.384324
H        1.383028    6.828473    0.872195
H        2.055375    5.742589    2.103804
C        0.528096    6.584010    7.933362
H        0.978014    7.577431    7.822673
C        1.556141    5.691105    8.640500
H        2.489244    5.616396    8.070290
H        1.797592    6.094428    9.630924
H        1.165859    4.675205    8.777993
C       -0.734984    6.737025    8.791285
H       -1.201916    5.766906    9.000517
H       -0.486187    7.204765    9.752272
H       -1.482261    7.366122    8.293978
H       -3.767762    9.846002    5.823433
H       -2.927630    9.820860    8.149472
N       -6.197340   10.928263    8.027513
C       -7.443646   10.562242    8.292195
C       -7.894791    9.225878    8.292222
H       -8.953694    9.094372    8.484604
C       -8.471422   11.622997    8.624497
H       -8.124482   12.248888    9.453423
H       -9.429984   11.176392    8.895345
H       -8.624531   12.289287    7.768353
C       -5.800839   12.300650    8.142671
C       -5.158704   12.726527    9.323805
C       -4.719372   14.048935    9.405814
H       -4.232447   14.393341   10.316092
C       -4.886642   14.930132    8.346520
H       -4.536605   15.956178    8.427447
C       -5.494591   14.489459    7.178461
H       -5.606745   15.177531    6.343052
C       -5.958030   13.179477    7.051615
C       -4.932930   11.794521   10.508219
H       -5.255758   10.787915   10.215286
C       -3.449649   11.711878   10.892404
H       -2.833394   11.403098   10.039837
H       -3.306142   10.982393   11.699008
H       -3.072728   12.678469   11.248212
C       -5.784754   12.210203   11.714449
H       -5.511482   13.213701   12.063018
H       -5.637830   11.513262   12.548134
H       -6.852485   12.221847   11.466779
C       -6.572682   12.730963    5.732430
H       -6.991231   11.728415    5.875749
C       -7.713905   13.648763    5.276649
H       -8.485408   13.754695    6.048161
H       -8.187962   13.245348    4.374515
H       -7.348901   14.653702    5.033962
C       -5.496573   12.632149    4.641716
H       -5.050030   13.614914    4.446041
H       -5.930728   12.265728    3.703431
H       -4.688219   11.951955    4.933599
N       -5.846005    7.979068    7.942597
C       -7.150594    8.033332    8.183889
C       -7.916303    6.746503    8.413346
H       -7.658483    6.321153    9.390636
H       -8.993822    6.921394    8.389530
H       -7.657643    5.994387    7.661785
C       -5.159583    6.724080    8.032148
C       -4.777076    6.237394    9.301363
C       -4.084864    5.029358    9.372462
H       -3.786908    4.639318   10.343247
C       -3.760697    4.317133    8.223800
H       -3.227959    3.371641    8.298998
C       -4.108861    4.825379    6.981337
H       -3.832254    4.278482    6.082424
C       -4.801726    6.032443    6.858920
C       -5.047079    7.030282   10.574676
H       -5.822418    7.773522   10.360014
C       -3.785147    7.797518   10.996046
H       -3.428844    8.461302   10.198077
H       -3.980737    8.408020   11.887050
H       -2.968971    7.102212   11.230512
C       -5.559328    6.159940   11.727385
H       -4.793028    5.462155   12.084593
H       -5.845965    6.790131   12.576962
H       -6.434720    5.570903   11.429690
C       -5.152712    6.547674    5.469806
H       -5.583200    7.549941    5.579994
C       -6.218401    5.667991    4.803245
H       -7.135161    5.621811    5.402561
H       -6.479935    6.062799    3.814467
H       -5.853336    4.642166    4.670161
C       -3.910496    6.669066    4.577589
H       -3.469905    5.688422    4.360855
H       -4.174693    7.137055    3.621118
H       -3.136293    7.284154    5.051339
Pd       -2.316855    9.853931    6.619036
Mg       -4.750900    9.621466    7.494784
Mg        0.131796    9.666101    5.778614
151
PdZnH4_freq.log
Zn        0.024982    9.521701    5.831164
H       -0.810858    9.521700    7.470059
H       -1.665012    9.521700    5.163462
N        1.231888   11.011128    5.457427
C        2.526647   10.797924    5.273798
C        3.128062    9.521699    5.253269
H        4.204114    9.521698    5.120135
C        3.436977   11.981988    5.031146
H        3.270993   12.383819    4.024542
H        4.486899   11.694440    5.116661
H        3.226610   12.791604    5.736407
C        0.652927   12.316389    5.334320
C        0.321784   12.806354    4.054086
C       -0.308664   14.047084    3.955886
H       -0.571670   14.435546    2.974095
C       -0.621096   14.787525    5.088354
H       -1.110213   15.754192    4.992600
C       -0.316799   14.279574    6.343276
H       -0.582391   14.851160    7.230033
C        0.312086   13.041560    6.493616
C        0.560295   11.992118    2.789207
H        1.190769   11.133347    3.044265
C       -0.772224   11.441587    2.261095
H       -1.281793   10.837430    3.021327
H       -0.611102   10.815328    1.374827
H       -1.447590   12.259867    1.981066
C        1.286587   12.790116    1.700210
H        0.674203   13.621118    1.331050
H        1.513098   12.144659    0.843783
H        2.229600   13.211114    2.068054
C        0.605546   12.524991    7.895321
H        0.929991   11.482378    7.808610
C        1.750998   13.312135    8.545631
H        2.671605   13.249072    7.953619
H        1.966445   12.922100    9.547406
H        1.489791   14.372938    8.645807
C       -0.643465   12.548735    8.786773
H       -0.968793   13.573212    9.005920
H       -0.433651   12.054756    9.743645
H       -1.482453   12.025833    8.313354
N        1.231886    8.032272    5.457429
C        2.526646    8.245475    5.273799
C        3.436974    7.061410    5.031147
H        3.270991    6.659580    4.024542
H        4.486896    7.348956    5.116665
H        3.226605    6.251792    5.736406
C        0.652923    6.727012    5.334323
C        0.321774    6.237047    4.054091
C       -0.308677    4.996319    3.955893
H       -0.571687    4.607858    2.974103
C       -0.621106    4.255879    5.088362
H       -1.110226    3.289214    4.992610
C       -0.316805    4.763830    6.343283
H       -0.582395    4.192245    7.230040
C        0.312084    6.001842    6.493620
C        0.560281    7.051283    2.789210
H        1.190760    7.910052    3.044265
C       -0.772238    7.601819    2.261105
H       -1.281801    8.205978    3.021340
H       -0.611118    8.228078    1.374836
H       -1.447609    6.783542    1.981079
C        1.286565    6.253282    1.700209
H        0.674176    5.422284    1.331052
H        1.513074    6.898739    0.843781
H        2.229578    5.832281    2.068048
C        0.605548    6.518413    7.895324
H        0.930000    7.561023    7.808610
C        1.750996    5.731262    8.545635
H        2.671603    5.794318    7.953621
H        1.966447    6.121299    9.547407
H        1.489783    4.670462    8.645813
C       -0.643462    6.494678    8.786777
H       -0.968797    5.470203    9.005926
H       -0.433644    6.988658    9.743649
H       -1.482447    7.017585    8.313359
Zn       -4.574861    9.521699    7.580784
H       -3.739021    9.521699    5.941891
H       -2.884866    9.521698    8.248489
N       -5.781766   11.011127    7.954523
C       -7.076525   10.797923    8.138153
C       -7.677940    9.521699    8.158683
H       -8.753992    9.521699    8.291818
C       -7.986854   11.981988    8.380807
H       -7.820868   12.383817    9.387412
H       -9.036775   11.694441    8.295293
H       -7.776486   12.791605    7.675548
C       -5.202803   12.316388    8.077631
C       -4.871664   12.806353    9.357866
C       -4.241215   14.047082    9.456068
H       -3.978214   14.435544   10.437860
C       -3.928778   14.787521    8.323600
H       -3.439660   15.754187    8.419356
C       -4.233069   14.279570    7.068678
H       -3.967472   14.851154    6.181922
C       -4.861956   13.041557    6.918336
C       -5.110183   11.992118   10.622745
H       -5.740657   11.133347   10.367684
C       -3.777667   11.441585   11.150863
H       -3.268094   10.837428   10.390633
H       -3.938795   10.815324   12.037129
H       -3.102301   12.259863   11.430898
C       -5.836479   12.790117   11.711737
H       -5.224094   13.621117   12.080901
H       -6.062997   12.144661   12.568163
H       -6.779489   13.211118   11.343888
C       -5.155408   12.524985    5.516630
H       -5.479860   11.482375    5.603342
C       -6.300849   13.312135    4.866307
H       -7.221461   13.249081    5.458312
H       -6.516289   12.922098    3.864533
H       -6.039633   14.372936    4.766130
C       -3.906388   12.548718    4.625189
H       -3.581051   13.573192    4.406043
H       -4.116197   12.054738    3.668316
H       -3.067408   12.025811    5.098617
N       -5.781765    8.032271    7.954524
C       -7.076524    8.245475    8.138153
C       -7.986853    7.061410    8.380808
H       -7.820866    6.659579    9.387412
H       -9.036774    7.348956    8.295294
H       -7.776486    6.251793    7.675548
C       -5.202802    6.727011    8.077630
C       -4.871659    6.237047    9.357865
C       -4.241209    4.996319    9.456066
H       -3.978204    4.607857   10.437858
C       -3.928775    4.255878    8.323598
H       -3.439656    3.289212    8.419353
C       -4.233070    4.763829    7.068676
H       -3.967475    4.192243    6.181920
C       -4.861957    6.001841    6.918335
C       -5.110174    7.051283   10.622744
H       -5.740648    7.910053   10.367684
C       -3.777657    7.601815   11.150859
H       -3.268085    8.205971   10.390627
H       -3.938782    8.228076   12.037125
H       -3.102291    6.783536   11.430892
C       -5.836467    6.253284   11.711738
H       -5.224083    5.422284   12.080900
H       -6.062983    6.898741   12.568165
H       -6.779479    5.832284   11.343892
C       -5.155413    6.518411    5.516629
H       -5.479863    7.561022    5.603340
C       -6.300859    5.731263    4.866313
H       -7.221469    5.794321    5.458321
H       -6.516304    6.121299    3.864539
H       -6.039647    4.670461    4.766136
C       -3.906398    6.494673    4.625183
H       -3.581064    5.470197    4.406037
H       -4.116210    6.988651    3.668310
H       -3.067415    7.017578    5.098606
Pd       -2.274939    9.521701    6.705975
151
PtMgH4_freq.log
H       -0.784935    9.905955    7.595813
H       -1.640294    9.875296    5.238676
N        1.640341   10.941391    5.363927
C        2.886540   10.575413    5.099258
C        3.338846    9.239089    5.104354
H        4.397917    9.108171    4.912744
C        3.913700   11.635151    4.762030
H        3.563518   12.261867    3.935173
H        4.870421   11.187414    4.486627
H        4.071637   12.300775    5.617781
C        1.243424   12.313475    5.242336
C        0.598931   12.732545    4.060254
C        0.165001   14.056147    3.969181
H       -0.323302   14.395552    3.057802
C        0.338672   14.944583    5.021338
H       -0.007475   15.971380    4.933576
C        0.946261   14.509780    6.191686
H        1.061543   15.203004    7.022391
C        1.404566   13.198877    6.327264
C        0.363277   11.791466    2.885071
H        0.674095   10.784090    3.188451
C       -1.120587   11.722509    2.500483
H       -1.741864   11.437707    3.357754
H       -1.273282   10.981499    1.706186
H       -1.483838   12.687803    2.127507
C        1.221331   12.183780    1.675502
H        0.962252   13.187860    1.317875
H        1.064929   11.481362    0.848120
H        2.289009   12.182508    1.923690
C        2.014726   12.756333    7.650408
H        2.425837   11.749485    7.515491
C        3.162222   13.668802    8.101043
H        3.937025   13.761407    7.331140
H        3.630217   13.270014    9.008399
H        2.804565   14.678860    8.333166
C        0.935733   12.675124    8.739899
H        0.504116   13.664998    8.933233
H        1.363034   12.304026    9.679532
H        0.116770   12.008012    8.447371
N        1.291185    7.989991    5.457228
C        2.596541    8.046262    5.217236
C        3.364404    6.759261    4.996828
H        3.095179    6.317293    4.030118
H        4.441439    6.938165    5.004542
H        3.117909    6.018342    5.763640
C        0.609355    6.731839    5.371103
C        0.225543    6.243223    4.103108
C       -0.461924    5.032392    4.034221
H       -0.760803    4.640576    3.064475
C       -0.780297    4.319584    5.184229
H       -1.310204    3.372352    5.110959
C       -0.429582    4.829065    6.425427
H       -0.701521    4.281618    7.325477
C        0.259877    6.038327    6.545336
C        0.490013    7.037649    2.829630
H        1.270559    7.776598    3.040367
C       -0.771404    7.811715    2.419440
H       -1.121003    8.473066    3.222474
H       -0.579190    8.425594    1.530030
H       -1.591719    7.120592    2.187338
C        0.989841    6.168352    1.670820
H        0.217703    5.475569    1.316492
H        1.273886    6.799813    0.821325
H        1.864340    5.574261    1.960939
C        0.613086    6.554536    7.933373
H        1.065737    7.546749    7.819746
C        1.655240    5.657052    8.613210
H        2.573209    5.583307    8.018414
H        1.921522    6.055828    9.599098
H        1.266417    4.641328    8.755639
C       -0.634065    6.707202    8.814043
H       -1.103487    5.737886    9.021469
H       -0.366791    7.163718    9.775380
H       -1.385336    7.345463    8.333636
H       -3.674145    9.898995    5.964650
H       -2.847321    9.946509    8.331606
N       -6.193313   10.946237    8.019490
C       -7.456888   10.552697    8.115011
C       -7.877216    9.207159    8.085458
H       -8.948145    9.056751    8.162384
C       -8.542709   11.589635    8.313096
H       -8.482453   12.011249    9.323692
H       -9.534246   11.151599    8.182569
H       -8.423387   12.423391    7.614635
C       -5.855671   12.327688    8.199600
C       -5.697848   12.831979    9.508320
C       -5.307025   14.160381    9.669776
H       -5.177601   14.562772   10.672008
C       -5.073050   14.979776    8.572180
H       -4.773425   16.014737    8.716867
C       -5.214116   14.466342    7.291510
H       -5.019550   15.107313    6.434141
C       -5.594648   13.139002    7.078581
C       -5.883237   11.943405   10.732338
H       -6.438481   11.049961   10.427100
C       -4.519628   11.474081   11.258738
H       -3.944724   10.952328   10.483310
H       -4.643531   10.791881   12.109104
H       -3.917192   12.328293   11.591381
C       -6.688528   12.620272   11.846779
H       -6.146561   13.465353   12.286875
H       -6.889449   11.906869   12.654191
H       -7.649690   12.996290   11.477204
C       -5.721047   12.623843    5.651063
H       -5.903468   11.543833    5.696750
C       -6.920674   13.258503    4.935170
H       -7.859382   13.056742    5.463997
H       -7.014439   12.862765    3.917040
H       -6.804471   14.346934    4.863661
C       -4.432016   12.843638    4.848047
H       -4.233200   13.911016    4.691938
H       -4.516907   12.373968    3.860287
H       -3.565365   12.405896    5.356457
N       -5.783484    7.993459    7.950448
C       -7.104780    8.027139    8.071743
C       -7.864932    6.728932    8.245771
H       -7.638799    6.290449    9.225009
H       -8.942684    6.890259    8.180608
H       -7.566226    5.992112    7.494083
C       -5.093338    6.739355    8.039952
C       -4.710062    6.250522    9.306110
C       -4.021166    5.039516    9.375457
H       -3.723141    4.649256   10.346615
C       -3.700592    4.328165    8.226387
H       -3.170326    3.381085    8.299151
C       -4.047166    4.840934    6.984400
H       -3.768943    4.297018    6.084079
C       -4.736395    6.049394    6.864295
C       -4.973908    7.036008   10.584198
H       -5.659702    7.856927   10.345383
C       -3.667459    7.658949   11.097783
H       -3.198252    8.295258   10.336718
H       -3.850647    8.270151   11.990228
H       -2.942723    6.878706   11.362748
C       -5.635860    6.187865   11.675959
H       -4.973292    5.386972   12.024538
H       -5.881832    6.810532   12.543835
H       -6.561594    5.722115   11.318578
C       -5.070948    6.575904    5.475075
H       -5.542741    7.558587    5.591148
C       -6.075588    5.667269    4.754642
H       -7.008531    5.564136    5.320793
H       -6.323076    6.076181    3.768028
H       -5.661719    4.662337    4.606403
C       -3.805142    6.762588    4.627620
H       -3.313142    5.804274    4.420990
H       -4.057527    7.225952    3.665301
H       -3.078355    7.408628    5.133925
Mg       -4.681740    9.659712    7.641836
Mg        0.199520    9.632354    5.901132
Pt       -2.235192    9.899547    6.785188
151
PtZnH4_freq.log
Pt       -2.274938    9.521702    6.705977
Zn        0.039736    9.521700    5.834758
H       -0.818464    9.521704    7.504396
H       -1.684600    9.521702    5.148847
N        1.239240   11.012579    5.459894
C        2.533686   10.798263    5.273535
C        3.134496    9.521706    5.252127
H        4.210301    9.521708    5.117164
C        3.443977   11.981846    5.029029
H        3.275391   12.384329    4.023143
H        4.493935   11.693621    5.111577
H        3.235787   12.791110    5.735327
C        0.660653   12.318325    5.335908
C        0.328188   12.806250    4.055381
C       -0.300583   14.047716    3.955889
H       -0.564992   14.434651    2.973882
C       -0.609773   14.790654    5.087565
H       -1.097755   15.757791    4.990949
C       -0.304237   14.284433    6.342881
H       -0.567829   14.857731    7.229110
C        0.322563   13.045564    6.494453
C        0.562037   11.988829    2.791697
H        1.191837   11.129522    3.046760
C       -0.773186   11.439801    2.268782
H       -1.283027   10.840247    3.032511
H       -0.616095   10.809801    1.384460
H       -1.447075   12.258859    1.987619
C        1.286628   12.782846    1.698690
H        0.674910   13.614363    1.329636
H        1.509132   12.135047    0.842976
H        2.231668   13.202590    2.062738
C        0.615392   12.530421    7.896711
H        0.939310   11.487473    7.811100
C        1.761529   13.317157    8.546294
H        2.682196   13.253106    7.954397
H        1.976601   12.927841    9.548431
H        1.501023   14.378197    8.645691
C       -0.634499   12.555814    8.786966
H       -0.959259   13.580906    9.004286
H       -0.425375   12.063594    9.745024
H       -1.472161   12.032048    8.312047
N        1.239246    8.030826    5.459901
C        2.533691    8.245148    5.273540
C        3.443986    7.061567    5.029038
H        3.275396    6.659073    4.023157
H        4.493944    7.349797    5.111577
H        3.235804    6.252308    5.735344
C        0.660667    6.725076    5.335922
C        0.328209    6.237142    4.055395
C       -0.300549    4.995669    3.955908
H       -0.564952    4.608727    2.973901
C       -0.609733    4.252733    5.087587
H       -1.097705    3.285591    4.990974
C       -0.304204    4.758963    6.342901
H       -0.567792    4.185666    7.229132
C        0.322583    5.997838    6.494469
C        0.562056    7.054560    2.791709
H        1.191849    7.913871    3.046771
C       -0.773169    7.603577    2.268789
H       -1.283017    8.203129    3.032515
H       -0.616081    8.233575    1.384465
H       -1.447052    6.784513    1.987627
C        1.286655    6.260543    1.698707
H        0.674944    5.429021    1.329654
H        1.509157    6.908341    0.842991
H        2.231697    5.840807    2.062759
C        0.615403    6.512989    7.896726
H        0.939316    7.555939    7.811111
C        1.761541    5.726262    8.546319
H        2.682211    5.790316    7.954426
H        1.976605    6.115583    9.548455
H        1.501040    4.665221    8.645718
C       -0.634493    6.487592    8.786975
H       -0.959249    5.462498    9.004294
H       -0.425376    6.979814    9.745033
H       -1.472155    7.011353    8.312049
Zn       -4.589612    9.521702    7.577195
H       -3.731411    9.521707    5.907558
H       -2.865275    9.521698    8.263107
N       -5.789119   11.012577    7.952060
C       -7.083564   10.798257    8.138420
C       -7.684372    9.521700    8.159829
H       -8.760176    9.521699    8.294793
C       -7.993857   11.981839    8.382926
H       -7.825269   12.384327    9.388810
H       -9.043815   11.693611    8.300384
H       -7.785672   12.791101    7.676625
C       -5.210537   12.318325    8.076044
C       -4.878076   12.806254    9.356572
C       -4.249313   14.047724    9.456063
H       -3.984907   14.434662   10.438070
C       -3.940127   14.790663    8.324386
H       -3.452152   15.757803    8.421002
C       -4.245660   14.284439    7.069070
H       -3.982071   14.857738    6.182841
C       -4.872450   13.045566    6.917499
C       -5.111921   11.988833   10.620257
H       -5.741721   11.129526   10.365194
C       -3.776697   11.439807   11.143169
H       -3.266853   10.840259   10.379437
H       -3.933786   10.809801   12.027488
H       -3.102811   12.258865   11.424336
C       -5.836511   12.782850   11.713265
H       -5.224793   13.614365   12.082320
H       -6.059017   12.135049   12.568977
H       -6.781550   13.202596   11.349217
C       -5.165276   12.530421    5.515241
H       -5.489189   11.487471    5.600852
C       -6.311417   13.317151    4.865657
H       -7.232085   13.253094    5.457553
H       -6.526485   12.927834    3.863519
H       -6.050916   14.378192    4.766261
C       -3.915384   12.555821    4.624987
H       -3.590632   13.580915    4.407666
H       -4.124504   12.063597    3.666930
H       -3.077718   12.032063    5.099909
N       -5.789118    8.030824    7.952054
C       -7.083563    8.245142    8.138415
C       -7.993856    7.061560    8.382917
H       -7.825267    6.659068    9.388799
H       -9.043814    7.349787    8.300376
H       -7.785671    6.252300    7.676612
C       -5.210536    6.725076    8.076033
C       -4.878073    6.237143    9.356559
C       -4.249310    4.995673    9.456045
H       -3.984903    4.608732   10.438051
C       -3.940124    4.252738    8.324366
H       -3.452148    3.285598    8.420977
C       -4.245658    4.758967    7.069052
H       -3.982069    4.185670    6.182820
C       -4.872450    5.997839    6.917485
C       -5.111919    7.054560   10.620246
H       -5.741718    7.913868   10.365187
C       -3.776695    7.603582   11.143162
H       -3.266849    8.203131   10.379433
H       -3.933784    8.233585   12.027483
H       -3.102811    6.784522   11.424328
C       -5.836511    6.260540   11.713250
H       -5.224794    5.429022   12.082302
H       -6.059017    6.908336   12.568965
H       -6.781551    5.840796   11.349200
C       -5.165277    6.512989    5.515229
H       -5.489189    7.555939    5.600844
C       -6.311419    5.726262    4.865643
H       -7.232086    5.790319    5.457540
H       -6.526487    6.115582    3.863507
H       -6.050920    4.665221    4.766245
C       -3.915386    6.487591    4.624974
H       -3.590634    5.462497    4.407650
H       -4.124506    6.979817    3.666918
H       -3.077719    7.011348    5.099897
151
TS-1.log
H       -2.423343    9.469339    6.245228
N        0.961057   10.826180    5.699386
C        2.206715   10.604987    5.281746
C        2.698951    9.362616    4.843581
H        3.745762    9.355114    4.560953
C        3.210954   11.740448    5.309692
H        2.777895   12.655041    4.892937
H        4.107839   11.480454    4.743879
H        3.509031   11.970375    6.339149
C        0.665689   12.071513    6.346140
C       -0.048775   13.074052    5.665070
C       -0.342083   14.262754    6.341163
H       -0.895823   15.044248    5.824692
C        0.066456   14.466473    7.649359
H       -0.158579   15.403232    8.154197
C        0.761000   13.462792    8.316935
H        1.066211   13.624573    9.347821
C        1.060745   12.254406    7.691887
C       -0.485316   12.925989    4.214208
H       -0.217170   11.917356    3.879193
C       -2.002372   13.083803    4.058535
H       -2.547867   12.387462    4.707909
H       -2.304119   12.881210    3.023596
H       -2.331099   14.098145    4.314329
C        0.260648   13.913793    3.307540
H        0.034052   14.950938    3.583133
H       -0.035368   13.772122    2.261569
H        1.346777   13.780089    3.373416
C        1.757665   11.141690    8.468120
H        2.285067   10.499974    7.754778
C        2.800022   11.654317    9.466850
H        3.514056   12.336044    8.990397
H        3.361522   10.812325    9.887044
H        2.337460   12.185262   10.307031
C        0.723727   10.260357    9.181288
H        0.164706   10.840645    9.925720
H        1.214774    9.424283    9.695303
H       -0.004527    9.840807    8.475499
N        0.778358    7.908041    5.065775
C        2.070546    8.096864    4.849993
C        2.982720    6.905306    4.646861
H        2.524521    6.139321    4.017429
H        3.936267    7.210023    4.210409
H        3.187410    6.438710    5.618648
C        0.250533    6.574686    5.111993
C       -0.274456    5.983447    3.943926
C       -0.808851    4.696879    4.034748
H       -1.204597    4.221793    3.139347
C       -0.856891    4.016660    5.244140
H       -1.282376    3.016987    5.292965
C       -0.365608    4.624002    6.391446
H       -0.421822    4.097674    7.342335
C        0.198028    5.900009    6.347770
C       -0.269408    6.691528    2.594440
H        0.046751    7.727896    2.759937
C       -1.668319    6.728241    1.965994
H       -2.403366    7.167704    2.648129
H       -1.655001    7.331649    1.050312
H       -2.012670    5.722653    1.694505
C        0.728333    6.048892    1.620911
H        0.470881    4.999095    1.433629
H        0.715122    6.574066    0.658684
H        1.753980    6.078800    2.004310
C        0.706394    6.534584    7.635370
H        1.189341    7.485615    7.380876
C        1.753371    5.662210    8.338256
H        2.593655    5.426964    7.674946
H        2.150079    6.178975    9.220152
H        1.322381    4.712856    8.677650
C       -0.462379    6.840212    8.579171
H       -0.979997    5.921753    8.877676
H       -0.108568    7.343904    9.487403
H       -1.211987    7.484010    8.100132
H       -4.658410    9.385229    4.649701
N       -5.748183   11.125205    7.240878
C       -6.886900   10.939492    7.888501
C       -7.383007    9.674486    8.278314
H       -8.371803    9.684046    8.722942
C       -7.724680   12.136513    8.285774
H       -7.193139   12.727531    9.040753
H       -8.684969   11.826975    8.702674
H       -7.900818   12.799490    7.434317
C       -5.288802   12.456482    6.971429
C       -4.421679   13.077731    7.893058
C       -3.935251   14.353540    7.603725
H       -3.258160   14.837872    8.304938
C       -4.296443   15.011805    6.436356
H       -3.917134   16.010132    6.230100
C       -5.138642   14.382992    5.529415
H       -5.409488   14.895559    4.608293
C       -5.639191   13.101384    5.766715
C       -3.984417   12.390914    9.179965
H       -4.494059   11.422051    9.240075
C       -2.474692   12.127337    9.165503
H       -2.179839   11.525618    8.295561
H       -2.166226   11.592676   10.072246
H       -1.907140   13.062991    9.114182
C       -4.378131   13.196421   10.424230
H       -3.868685   14.167221   10.449646
H       -4.101263   12.651954   11.334992
H       -5.457105   13.386141   10.457967
C       -6.532533   12.453793    4.715890
H       -6.803930   11.452947    5.070364
C       -7.829921   13.245611    4.501768
H       -8.401418   13.360630    5.429550
H       -8.470500   12.735240    3.773275
H       -7.620972   14.250164    4.114162
C       -5.790592   12.287113    3.382938
H       -5.508134   13.260828    2.962791
H       -6.432375   11.779918    2.652408
H       -4.883408   11.686472    3.505210
N       -5.505339    8.203621    7.825975
C       -6.724244    8.431336    8.310840
C       -7.472248    7.305615    8.997727
H       -7.045680    7.104487    9.987292
H       -8.526146    7.560946    9.126018
H       -7.395922    6.377308    8.423012
C       -4.853275    6.970649    8.153487
C       -4.291569    6.809838    9.441085
C       -3.641857    5.614577    9.742711
H       -3.210715    5.473737   10.731276
C       -3.521924    4.600703    8.798457
H       -3.010902    3.674625    9.052289
C       -4.052797    4.781035    7.531047
H       -3.949231    3.991572    6.789227
C       -4.728218    5.955783    7.186407
C       -4.337780    7.929933   10.474538
H       -5.157424    8.607535   10.215283
C       -3.044544    8.753683   10.421951
H       -2.871058    9.161892    9.418170
H       -3.090954    9.594316   11.126134
H       -2.177008    8.134908   10.683969
C       -4.598104    7.430090   11.899447
H       -3.752858    6.853673   12.293280
H       -4.751835    8.280474   12.573412
H       -5.488830    6.792788   11.946899
C       -5.321843    6.080467    5.790541
H       -5.768108    7.076636    5.695438
C       -6.446783    5.060476    5.571991
H       -7.243218    5.175150    6.316681
H       -6.890980    5.187949    4.577969
H       -6.069189    4.033017    5.641998
C       -4.245977    5.948874    4.706905
H       -3.796855    4.948078    4.702652
H       -4.677509    6.133908    3.715766
H       -3.436814    6.674001    4.859796
Pd       -2.938648    9.525302    4.587585
Mg       -4.668156    9.543350    6.535925
Mg       -0.508046    9.463254    5.351503
H       -2.842026    9.642348    2.984208
H       -1.795235    9.683896    3.435839
151
TS-2.log
H       -1.739474    8.943482    6.568660
N        1.255356   10.927019    6.032222
C        2.523724   10.679381    5.700547
C        2.982754    9.503078    5.086623
H        4.048163    9.468725    4.886383
C        3.579763   11.716194    6.027237
H        3.282331   12.704676    5.662577
H        4.542481   11.450320    5.586553
H        3.708435   11.805433    7.112358
C        0.941092   12.112101    6.772757
C        0.414055   13.236992    6.109571
C        0.064614   14.358126    6.868832
H       -0.335365   15.236633    6.365640
C        0.223905   14.373059    8.246880
H       -0.049089   15.255619    8.820752
C        0.731854   13.250358    8.891946
H        0.843665   13.264366    9.973582
C        1.094443   12.109715    8.177609
C        0.228576   13.275304    4.598651
H        0.520246   12.297208    4.199042
C       -1.235447   13.521690    4.214383
H       -1.905415   12.777639    4.659887
H       -1.357132   13.473656    3.125577
H       -1.571872   14.512591    4.544086
C        1.142643   14.323501    3.950669
H        0.896726   15.333507    4.300823
H        1.027265   14.310165    2.860676
H        2.197943   14.138125    4.181859
C        1.599577   10.872921    8.911776
H        2.148453   10.252525    8.195517
C        2.561280   11.202004   10.058101
H        3.385730   11.840994    9.721126
H        2.989898   10.279227   10.465095
H        2.054861   11.715676   10.883683
C        0.419268   10.035441    9.422464
H       -0.164121   10.597985   10.162858
H        0.771637    9.110921    9.897569
H       -0.263599    9.757230    8.609565
N        0.963264    8.202685    4.874451
C        2.268421    8.329937    4.740498
C        3.088966    7.197916    4.158813
H        3.053869    7.246515    3.063630
H        4.134697    7.273450    4.465838
H        2.695535    6.221504    4.453249
C        0.282189    6.980754    4.566151
C       -0.111668    6.693739    3.244778
C       -0.870954    5.544736    3.011315
H       -1.185214    5.312185    1.995768
C       -1.243340    4.702913    4.049244
H       -1.838338    3.815485    3.847194
C       -0.861552    5.005910    5.350716
H       -1.170389    4.351351    6.162128
C       -0.104915    6.142493    5.635024
C        0.225617    7.607533    2.074363
H        0.873161    8.410744    2.444044
C       -1.041339    8.262018    1.505901
H       -1.591659    8.810146    2.278676
H       -0.783894    8.961498    0.700931
H       -1.718151    7.505475    1.089716
C        0.985961    6.864366    0.968082
H        0.357625    6.096585    0.501081
H        1.292835    7.562162    0.180245
H        1.882852    6.365955    1.353439
C        0.307135    6.445867    7.069812
H        0.510788    7.521678    7.138354
C        1.611931    5.721891    7.428719
H        2.434035    6.021194    6.768703
H        1.908155    5.948715    8.460200
H        1.487650    4.635215    7.341941
C       -0.787822    6.125756    8.091239
H       -0.950087    5.046527    8.199212
H       -0.499610    6.508531    9.078447
H       -1.743411    6.584688    7.812570
H       -3.858178    8.055701    5.746040
N       -5.823193   10.916803    7.146647
C       -6.860486   10.966220    7.973807
C       -7.319473    9.879354    8.747521
H       -8.213379   10.074116    9.329529
C       -7.601666   12.274284    8.165720
H       -7.009445   12.940992    8.805026
H       -8.566813   12.109804    8.649564
H       -7.757182   12.798234    7.219495
C       -5.423914   12.100170    6.440104
C       -4.581259   13.036393    7.073663
C       -4.195099   14.170892    6.360833
H       -3.543916   14.904445    6.829974
C       -4.620339   14.375148    5.054047
H       -4.315056   15.268634    4.514571
C       -5.414946   13.424241    4.429841
H       -5.718905   13.580504    3.398270
C       -5.819919   12.266835    5.098811
C       -4.043672   12.786615    8.477296
H       -4.765637   12.160322    9.014353
C       -2.722101   12.009057    8.403122
H       -2.832305   11.057967    7.865556
H       -2.339843   11.785815    9.407204
H       -1.960538   12.591153    7.870016
C       -3.851828   14.066734    9.296356
H       -3.019301   14.669755    8.914437
H       -3.614626   13.813226   10.335761
H       -4.754216   14.689045    9.292977
C       -6.677850   11.228969    4.384587
H       -6.489272   10.259355    4.862801
C       -8.175178   11.527457    4.540254
H       -8.491420   11.493492    5.588194
H       -8.771737   10.791703    3.987971
H       -8.413620   12.522593    4.144289
C       -6.316749   11.072929    2.904308
H       -6.615326   11.949256    2.316215
H       -6.842185   10.207320    2.484945
H       -5.241077   10.913627    2.774402
N       -5.635683    8.184859    8.344962
C       -6.741138    8.610759    8.946967
C       -7.431006    7.716266    9.956374
H       -6.862146    7.690910   10.893373
H       -8.436455    8.079937   10.177877
H       -7.493350    6.685792    9.594485
C       -5.048652    6.934513    8.729070
C       -4.263497    6.867659    9.900370
C       -3.658350    5.656107   10.232054
H       -3.047808    5.590682   11.129919
C       -3.812833    4.531472    9.431151
H       -3.338385    3.593339    9.708717
C       -4.566614    4.616401    8.269875
H       -4.678045    3.736614    7.639895
C       -5.187109    5.809794    7.891795
C       -4.010579    8.096216   10.765818
H       -4.753459    8.858564   10.509002
C       -2.629843    8.686912   10.451635
H       -2.524780    8.919958    9.384678
H       -2.461125    9.609932   11.020623
H       -1.833589    7.977140   10.709879
C       -4.147322    7.812593   12.265750
H       -3.359991    7.140997   12.627152
H       -4.065946    8.745403   12.835309
H       -5.112954    7.351293   12.503527
C       -6.010832    5.844917    6.611455
H       -6.235352    6.893453    6.382322
C       -7.355122    5.130168    6.803401
H       -7.943797    5.588690    7.606316
H       -7.949034    5.171542    5.882800
H       -7.202043    4.074678    7.060021
C       -5.252252    5.262662    5.412452
H       -5.096176    4.182407    5.521139
H       -5.826955    5.419845    4.492149
H       -4.273164    5.738327    5.286475
Pd       -2.776335    9.164089    5.215173
Mg       -4.728858    9.241959    6.879720
Mg       -0.265950    9.687815    5.528233
H       -3.800832    9.435569    4.043714
H       -1.799744   10.230457    4.392134
