# Supplementary material for: Reversible Dihydrogen Activation and Catalytic H/D Exchange with Group 10 Heterometallic Complexes
Source: Angew Chem Int Ed Engl. 2022 Dec 7;62(2):e202213001. doi: 10.1002/anie.202213001 (PMC10107683; doi:10.1002/anie.202213001)
Supplement: Supplementary file 3 — Supporting Information [file ANIE-62-0-s002.cif]

data_PtMg-TMEDA

_audit_creation_method            'SHELXL-2018/3'
_shelx_SHELXL_version_number      '2018/3'
_chemical_name_systematic         ?
_chemical_name_common             ?
_chemical_melting_point           ?
_chemical_formula_moiety
 'C122 H188 Mg4 N10 Pt2, 2(C7 H8), 2.25(C6 H14)'
_chemical_formula_sum
 'C149.50 H235.50 Mg4 N10 Pt2'
_chemical_formula_weight          2660.39

loop_
 _atom_type_symbol
 _atom_type_description
 _atom_type_scat_dispersion_real
 _atom_type_scat_dispersion_imag
 _atom_type_scat_source
 'C'  'C'   0.0181   0.0091
 'International Tables Vol C Tables 4.2.6.8 and 6.1.1.4'
 'H'  'H'   0.0000   0.0000
 'International Tables Vol C Tables 4.2.6.8 and 6.1.1.4'
 'Mg'  'Mg'   0.1719   0.1771
 'International Tables Vol C Tables 4.2.6.8 and 6.1.1.4'
 'N'  'N'   0.0311   0.0180
 'International Tables Vol C Tables 4.2.6.8 and 6.1.1.4'
 'Pt'  'Pt'  -4.5932   6.9264
 'International Tables Vol C Tables 4.2.6.8 and 6.1.1.4'

_space_group_crystal_system       monoclinic
_space_group_IT_number            14
_space_group_name_H-M_alt         'P 21/n'
_space_group_name_Hall            '-P 2yn'

_shelx_space_group_comment
;
The symmetry employed for this shelxl refinement is uniquely defined
by the following loop, which should always be used as a source of
symmetry information in preference to the above space-group names.
They are only intended as comments.
;

loop_
 _space_group_symop_operation_xyz
 'x, y, z'
 '-x+1/2, y+1/2, -z+1/2'
 '-x, -y, -z'
 'x-1/2, -y-1/2, z-1/2'

_cell_length_a                    13.7691(2)
_cell_length_b                    25.5240(4)
_cell_length_c                    21.1334(4)
_cell_angle_alpha                 90
_cell_angle_beta                  95.1714(17)
_cell_angle_gamma                 90
_cell_volume                      7396.9(2)
_cell_formula_units_Z             2
_cell_measurement_temperature     173(2)
_cell_measurement_reflns_used     6179
_cell_measurement_theta_min       3.6450
_cell_measurement_theta_max       72.8140

_exptl_crystal_description        needles
_exptl_crystal_colour             Colourless
_exptl_crystal_density_meas       ?
_exptl_crystal_density_method     ?
_exptl_crystal_density_diffrn     1.194
_exptl_crystal_F_000              2813
_exptl_transmission_factor_min    ?
_exptl_transmission_factor_max    ?
_exptl_crystal_size_max           0.278
_exptl_crystal_size_mid           0.051
_exptl_crystal_size_min           0.040
_exptl_absorpt_coefficient_mu     4.017
_shelx_estimated_absorpt_T_min    ?
_shelx_estimated_absorpt_T_max    ?
_exptl_absorpt_correction_type    analytical
_exptl_absorpt_correction_T_min   0.543
_exptl_absorpt_correction_T_max   0.871
_exptl_absorpt_process_details
;
CrysAlisPro 1.171.38.46 (Rigaku Oxford Diffraction, 2015)
Analytical numeric absorption correction using a multifaceted crystal
model based on expressions derived by R.C. Clark & J.S. Reid.
(Clark, R. C. & Reid, J. S. (1995). Acta Cryst. A51, 887-897)
Empirical absorption correction using spherical harmonics,
implemented in SCALE3 ABSPACK scaling algorithm.
;
_exptl_absorpt_special_details    ?
_diffrn_ambient_temperature       173(2)
_diffrn_radiation_wavelength      1.54184
_diffrn_radiation_type            CuK\a
_diffrn_source                    'Enhance Ultra (Cu) X-ray Source'
_diffrn_measurement_device_type   'Agilent Xcalibur PX Ultra A'
_diffrn_measurement_method        'omega scans'
_diffrn_detector_area_resol_mean  10.4115
_diffrn_reflns_number             23515
_diffrn_reflns_av_unetI/netI      0.0735
_diffrn_reflns_av_R_equivalents   0.0436
_diffrn_reflns_limit_h_min        -16
_diffrn_reflns_limit_h_max        17
_diffrn_reflns_limit_k_min        -30
_diffrn_reflns_limit_k_max        11
_diffrn_reflns_limit_l_min        -25
_diffrn_reflns_limit_l_max        16
_diffrn_reflns_theta_min          3.659
_diffrn_reflns_theta_max          73.385
_diffrn_reflns_theta_full         67.684
_diffrn_measured_fraction_theta_max   0.953
_diffrn_measured_fraction_theta_full  0.986
_diffrn_reflns_Laue_measured_fraction_max    0.953
_diffrn_reflns_Laue_measured_fraction_full   0.986
_diffrn_reflns_point_group_measured_fraction_max   0.953
_diffrn_reflns_point_group_measured_fraction_full  0.986
_reflns_number_total              14179
_reflns_number_gt                 10088
_reflns_threshold_expression      'I > 2\s(I)'
_reflns_Friedel_coverage          0.000
_reflns_Friedel_fraction_max      .
_reflns_Friedel_fraction_full     .

_reflns_special_details
;
 Reflections were merged by SHELXL according to the crystal
 class for the calculation of statistics and refinement.

 Structure factors included contributions from the .fab file.

 _reflns_Friedel_fraction is defined as the number of unique
 Friedel pairs measured divided by the number that would be
 possible theoretically, ignoring centric projections and
 systematic absences.
;

_computing_data_collection        'CrysAlisPro, Rigaku OD'
_computing_cell_refinement        'CrysAlisPro, Rigaku OD'
_computing_data_reduction         'CrysAlisPro, Rigaku OD'
_computing_structure_solution     'SHELXS-2014 (Sheldrick, 2017)'
_computing_structure_refinement 'SHELXL-2018/3 (Sheldrick, 2018)'
_computing_molecular_graphics     'Bruker SHELXTL'
_computing_publication_material   'CIFTAB-2014 (Sheldrick, 2017)'
_refine_special_details           ?
_refine_ls_structure_factor_coef  Fsqd
_refine_ls_matrix_type            full
_refine_ls_weighting_scheme       calc
_refine_ls_weighting_details
'w=1/[\s^2^(Fo^2^)+(0.0498P)^2^] where P=(Fo^2^+2Fc^2^)/3'
_atom_sites_solution_primary      'charge flipping'
_atom_sites_solution_secondary    ?
_atom_sites_solution_hydrogens    mixed
_refine_ls_hydrogen_treatment     mixed
_refine_ls_extinction_method      none
_refine_ls_extinction_coef        .
_refine_ls_number_reflns          14179
_refine_ls_number_parameters      728
_refine_ls_number_restraints      43
_refine_ls_R_factor_all           0.0695
_refine_ls_R_factor_gt            0.0442
_refine_ls_wR_factor_ref          0.1150
_refine_ls_wR_factor_gt           0.1028
_refine_ls_goodness_of_fit_ref    0.964
_refine_ls_restrained_S_all       0.967
_refine_ls_shift/su_max           0.001
_refine_ls_shift/su_mean          0.000

loop_
 _atom_site_label
 _atom_site_type_symbol
 _atom_site_fract_x
 _atom_site_fract_y
 _atom_site_fract_z
 _atom_site_U_iso_or_equiv
 _atom_site_adp_type
 _atom_site_occupancy
 _atom_site_site_symmetry_order
 _atom_site_calc_flag
 _atom_site_refinement_flags_posn
 _atom_site_refinement_flags_adp
 _atom_site_refinement_flags_occupancy
 _atom_site_disorder_assembly
 _atom_site_disorder_group
Pt1 Pt 0.32807(2) 0.13877(2) 0.36756(2) 0.03801(7) Uani 1 1 d . . . . .
H1A H 0.241(4) 0.175(2) 0.317(2) 0.045(14) Uiso 1 1 d . . . . .
H1B H 0.381(5) 0.105(3) 0.311(3) 0.09(2) Uiso 1 1 d . . . . .
H1C H 0.391(4) 0.101(2) 0.410(2) 0.043(14) Uiso 1 1 d . . . . .
H1D H 0.260(5) 0.171(3) 0.416(3) 0.09(2) Uiso 1 1 d . . . . .
Mg1 Mg 0.32117(11) 0.14670(6) 0.24646(7) 0.0367(3) Uani 1 1 d . . . . .
Mg2 Mg 0.35081(9) 0.12382(5) 0.49511(7) 0.0287(3) Uani 1 1 d . . . . .
N1 N 0.4012(3) 0.19158(15) 0.19154(19) 0.0383(9) Uani 1 1 d . . . . .
C1 C 0.3930(4) 0.1887(2) 0.1282(2) 0.0422(11) Uani 1 1 d . . . . .
C2 C 0.3280(4) 0.1554(2) 0.0924(2) 0.0441(12) Uani 1 1 d . . . . .
H2A H 0.327393 0.159143 0.047632 0.053 Uiso 1 1 calc R U . . .
C3 C 0.2642(4) 0.1177(2) 0.1123(2) 0.0411(11) Uani 1 1 d . . . . .
N3 N 0.2536(3) 0.10680(15) 0.17300(19) 0.0379(9) Uani 1 1 d . . . . .
C4 C 0.4588(5) 0.2227(3) 0.0910(3) 0.0628(16) Uani 1 1 d . . . . .
H4A H 0.442991 0.259743 0.097004 0.094 Uiso 1 1 calc R U . . .
H4B H 0.448508 0.213968 0.045704 0.094 Uiso 1 1 calc R U . . .
H4C H 0.527076 0.216411 0.106233 0.094 Uiso 1 1 calc R U . . .
C5 C 0.2048(5) 0.0882(2) 0.0601(3) 0.0586(15) Uani 1 1 d . . . . .
H5A H 0.223256 0.051080 0.061779 0.088 Uiso 1 1 calc R U . . .
H5B H 0.217265 0.102782 0.018764 0.088 Uiso 1 1 calc R U . . .
H5C H 0.135269 0.091516 0.066086 0.088 Uiso 1 1 calc R U . . .
C6 C 0.4737(3) 0.22710(19) 0.2213(2) 0.0391(10) Uani 1 1 d . . . . .
C7 C 0.4497(4) 0.2795(2) 0.2301(3) 0.0443(12) Uani 1 1 d . . . . .
C8 C 0.5208(4) 0.3127(2) 0.2575(3) 0.0549(14) Uani 1 1 d . . . . .
H8A H 0.505512 0.348663 0.262534 0.066 Uiso 1 1 calc R U . . .
C9 C 0.6130(4) 0.2953(2) 0.2778(3) 0.0577(15) Uani 1 1 d . . . . .
H9A H 0.660884 0.318844 0.296343 0.069 Uiso 1 1 calc R U . . .
C10 C 0.6344(4) 0.2428(2) 0.2705(3) 0.0539(14) Uani 1 1 d . . . . .
H10A H 0.697694 0.230408 0.284812 0.065 Uiso 1 1 calc R U . . .
C11 C 0.5662(4) 0.2075(2) 0.2429(3) 0.0455(12) Uani 1 1 d . . . . .
C12 C 0.3468(4) 0.3006(2) 0.2122(3) 0.0519(13) Uani 1 1 d . . . . .
H12A H 0.308223 0.272258 0.188927 0.062 Uiso 1 1 calc R U . . .
C13 C 0.2980(4) 0.3129(3) 0.2718(3) 0.0652(17) Uani 1 1 d . . . . .
H13A H 0.293362 0.280868 0.296927 0.098 Uiso 1 1 calc R U . . .
H13B H 0.232468 0.326753 0.260155 0.098 Uiso 1 1 calc R U . . .
H13C H 0.336664 0.339054 0.296972 0.098 Uiso 1 1 calc R U . . .
C14 C 0.3452(5) 0.3486(3) 0.1687(3) 0.0733(19) Uani 1 1 d . . . . .
H14A H 0.277678 0.359777 0.158048 0.110 Uiso 1 1 calc R U . . .
H14B H 0.374843 0.339518 0.129688 0.110 Uiso 1 1 calc R U . . .
H14C H 0.382222 0.377094 0.190552 0.110 Uiso 1 1 calc R U . . .
C15 C 0.5920(4) 0.1496(2) 0.2404(3) 0.0537(14) Uani 1 1 d . . . . .
H15A H 0.533558 0.130512 0.220449 0.064 Uiso 1 1 calc R U . . .
C16 C 0.6759(7) 0.1396(3) 0.2001(5) 0.121(4) Uani 1 1 d . . . . .
H16A H 0.675883 0.102691 0.187427 0.181 Uiso 1 1 calc R U . . .
H16B H 0.737681 0.147914 0.224866 0.181 Uiso 1 1 calc R U . . .
H16C H 0.668530 0.161788 0.162152 0.181 Uiso 1 1 calc R U . . .
C17 C 0.6159(6) 0.1277(3) 0.3059(4) 0.079(2) Uani 1 1 d . . . . .
H17A H 0.624409 0.089642 0.303168 0.119 Uiso 1 1 calc R U . . .
H17B H 0.562522 0.135442 0.332121 0.119 Uiso 1 1 calc R U . . .
H17C H 0.676261 0.143612 0.325014 0.119 Uiso 1 1 calc R U . . .
C18 C 0.1919(4) 0.06258(18) 0.1862(2) 0.0393(11) Uani 1 1 d . . . . .
C19 C 0.2323(4) 0.0115(2) 0.1863(3) 0.0454(12) Uani 1 1 d . . . . .
C20 C 0.1731(5) -0.0298(2) 0.2015(3) 0.0629(16) Uani 1 1 d . . . . .
H20A H 0.198587 -0.064394 0.201924 0.076 Uiso 1 1 calc R U . . .
C21 C 0.0793(5) -0.0222(2) 0.2160(3) 0.0627(16) Uani 1 1 d . . . . .
H21A H 0.040351 -0.051355 0.225752 0.075 Uiso 1 1 calc R U . . .
C22 C 0.0411(4) 0.0278(2) 0.2164(3) 0.0551(14) Uani 1 1 d . . . . .
H22A H -0.024405 0.032722 0.225908 0.066 Uiso 1 1 calc R U . . .
C23 C 0.0965(4) 0.0709(2) 0.2031(2) 0.0434(11) Uani 1 1 d . . . . .
C24 C 0.3360(5) 0.0017(2) 0.1722(3) 0.0610(16) Uani 1 1 d . . . . .
H24A H 0.358850 0.033152 0.149441 0.073 Uiso 1 1 calc R U . . .
C25 C 0.3469(7) -0.0456(3) 0.1303(4) 0.099(3) Uani 1 1 d . . . . .
H25A H 0.335696 -0.077559 0.154341 0.148 Uiso 1 1 calc R U . . .
H25B H 0.412838 -0.046316 0.116388 0.148 Uiso 1 1 calc R U . . .
H25C H 0.299081 -0.043612 0.093125 0.148 Uiso 1 1 calc R U . . .
C26 C 0.4014(5) -0.0046(3) 0.2332(4) 0.088(2) Uani 1 1 d . . . . .
H26A H 0.397240 0.026873 0.259390 0.133 Uiso 1 1 calc R U . . .
H26B H 0.468945 -0.009537 0.223157 0.133 Uiso 1 1 calc R U . . .
H26C H 0.380489 -0.035156 0.256465 0.133 Uiso 1 1 calc R U . . .
C27 C 0.0519(4) 0.1251(2) 0.2049(3) 0.0536(14) Uani 1 1 d . . . . .
H27A H 0.103242 0.150953 0.195520 0.064 Uiso 1 1 calc R U . . .
C28 C 0.0206(5) 0.1380(3) 0.2702(3) 0.0724(18) Uani 1 1 d . . . . .
H28A H -0.031012 0.113823 0.280422 0.109 Uiso 1 1 calc R U . . .
H28B H -0.004083 0.174065 0.270368 0.109 Uiso 1 1 calc R U . . .
H28C H 0.076545 0.134598 0.302030 0.109 Uiso 1 1 calc R U . . .
C29 C -0.0336(5) 0.1320(3) 0.1546(3) 0.0729(19) Uani 1 1 d . . . . .
H29A H -0.013463 0.122145 0.112968 0.109 Uiso 1 1 calc R U . . .
H29B H -0.054660 0.168700 0.153656 0.109 Uiso 1 1 calc R U . . .
H29C H -0.087815 0.109595 0.164965 0.109 Uiso 1 1 calc R U . . .
C31 C 0.2709(3) 0.21029(18) 0.5567(2) 0.0366(10) Uani 1 1 d . . . . .
N31 N 0.3570(2) 0.18838(14) 0.55458(18) 0.0317(8) Uani 1 1 d . . . . .
C32 C 0.1824(3) 0.18397(19) 0.5441(2) 0.0393(11) Uani 1 1 d . . . . .
H32A H 0.126775 0.206109 0.538602 0.047 Uiso 1 1 calc R U . . .
C33 C 0.1620(3) 0.13058(19) 0.5384(2) 0.0375(10) Uani 1 1 d . . . . .
N33 N 0.2305(2) 0.09412(14) 0.53359(18) 0.0315(8) Uani 1 1 d . . . . .
C34 C 0.2631(4) 0.2679(2) 0.5742(3) 0.0561(15) Uani 1 1 d . . . . .
H34A H 0.325839 0.279973 0.594630 0.084 Uiso 1 1 calc R U . . .
H34B H 0.212566 0.272207 0.603600 0.084 Uiso 1 1 calc R U . . .
H34C H 0.245938 0.288474 0.535707 0.084 Uiso 1 1 calc R U . . .
C35 C 0.0544(3) 0.1147(2) 0.5348(3) 0.0568(15) Uani 1 1 d . . . . .
H35A H 0.023511 0.122023 0.492145 0.085 Uiso 1 1 calc R U . . .
H35B H 0.021505 0.134816 0.566148 0.085 Uiso 1 1 calc R U . . .
H35C H 0.049435 0.077236 0.543921 0.085 Uiso 1 1 calc R U . . .
C36 C 0.4451(3) 0.21569(17) 0.5769(2) 0.0325(9) Uani 1 1 d . . . . .
C37 C 0.4834(3) 0.20913(18) 0.6407(2) 0.0366(10) Uani 1 1 d . . . . .
C38 C 0.5729(4) 0.2322(2) 0.6596(3) 0.0456(12) Uani 1 1 d . . . . .
H38A H 0.599256 0.228529 0.702442 0.055 Uiso 1 1 calc R U . . .
C39 C 0.6239(4) 0.2600(2) 0.6185(3) 0.0512(14) Uani 1 1 d . . . . .
H39A H 0.685550 0.274510 0.632711 0.061 Uiso 1 1 calc R U . . .
C40 C 0.5863(4) 0.2672(2) 0.5566(3) 0.0488(13) Uani 1 1 d . . . . .
H40A H 0.622139 0.286653 0.528281 0.059 Uiso 1 1 calc R U . . .
C41 C 0.4956(3) 0.24598(19) 0.5349(2) 0.0399(11) Uani 1 1 d . . . . .
C42 C 0.4292(3) 0.1788(2) 0.6882(2) 0.0420(11) Uani 1 1 d . . . . .
H42A H 0.384261 0.153809 0.663737 0.050 Uiso 1 1 calc R U . . .
C43 C 0.4964(4) 0.1468(2) 0.7351(3) 0.0542(14) Uani 1 1 d . . . . .
H43A H 0.532456 0.170461 0.765268 0.081 Uiso 1 1 calc R U . . .
H43B H 0.542460 0.126833 0.711858 0.081 Uiso 1 1 calc R U . . .
H43C H 0.457203 0.122585 0.758305 0.081 Uiso 1 1 calc R U . . .
C44 C 0.3677(5) 0.2141(3) 0.7258(3) 0.073(2) Uani 1 1 d . . . . .
H44A H 0.335993 0.193185 0.756922 0.110 Uiso 1 1 calc R U . . .
H44B H 0.317883 0.231325 0.696914 0.110 Uiso 1 1 calc R U . . .
H44C H 0.409304 0.240716 0.747963 0.110 Uiso 1 1 calc R U . . .
C45 C 0.4540(4) 0.2571(2) 0.4666(3) 0.0516(14) Uani 1 1 d . . . . .
H45A H 0.389630 0.238983 0.459397 0.062 Uiso 1 1 calc R U . . .
C46 C 0.4368(6) 0.3162(3) 0.4564(4) 0.085(2) Uani 1 1 d . . . . .
H46A H 0.497729 0.335201 0.467639 0.127 Uiso 1 1 calc R U . . .
H46B H 0.386871 0.328226 0.483239 0.127 Uiso 1 1 calc R U . . .
H46C H 0.414810 0.322728 0.411657 0.127 Uiso 1 1 calc R U . . .
C47 C 0.5197(5) 0.2363(3) 0.4183(3) 0.075(2) Uani 1 1 d . . . . .
H47A H 0.488945 0.242423 0.375307 0.112 Uiso 1 1 calc R U . . .
H47B H 0.529827 0.198601 0.424926 0.112 Uiso 1 1 calc R U . . .
H47C H 0.582694 0.254374 0.423538 0.112 Uiso 1 1 calc R U . . .
C48 C 0.2086(3) 0.03980(17) 0.5414(2) 0.0324(9) Uani 1 1 d . . . . .
C49 C 0.1855(3) 0.00699(18) 0.4888(2) 0.0364(10) Uani 1 1 d . . . . .
C50 C 0.1756(3) -0.04686(19) 0.4988(3) 0.0420(11) Uani 1 1 d . . . . .
H50A H 0.160277 -0.069322 0.463490 0.050 Uiso 1 1 calc R U . . .
C51 C 0.1879(3) -0.0680(2) 0.5595(3) 0.0481(13) Uani 1 1 d . . . . .
H51A H 0.182658 -0.104718 0.565428 0.058 Uiso 1 1 calc R U . . .
C52 C 0.2079(3) -0.0353(2) 0.6113(3) 0.0447(12) Uani 1 1 d . . . . .
H52A H 0.214493 -0.049848 0.652807 0.054 Uiso 1 1 calc R U . . .
C53 C 0.2185(3) 0.01897(19) 0.6037(2) 0.0368(10) Uani 1 1 d . . . . .
C54 C 0.1649(3) 0.02825(18) 0.4223(3) 0.0400(11) Uani 1 1 d . . . . .
H54A H 0.178091 0.066781 0.423576 0.048 Uiso 1 1 calc R U . . .
C55 C 0.0569(4) 0.0200(3) 0.3983(3) 0.0612(16) Uani 1 1 d . . . . .
H55A H 0.042245 0.039079 0.358322 0.092 Uiso 1 1 calc R U . . .
H55B H 0.015269 0.033099 0.430058 0.092 Uiso 1 1 calc R U . . .
H55C H 0.044476 -0.017450 0.391178 0.092 Uiso 1 1 calc R U . . .
C56 C 0.2277(4) 0.0036(2) 0.3749(3) 0.0529(14) Uani 1 1 d . . . . .
H56A H 0.221893 -0.034581 0.376638 0.079 Uiso 1 1 calc R U . . .
H56B H 0.295942 0.013743 0.385385 0.079 Uiso 1 1 calc R U . . .
H56C H 0.205895 0.015898 0.331998 0.079 Uiso 1 1 calc R U . . .
C57 C 0.2397(4) 0.0533(2) 0.6617(3) 0.0467(12) Uani 1 1 d . . . . .
H57A H 0.271258 0.086067 0.647471 0.056 Uiso 1 1 calc R U . . .
C58 C 0.3104(5) 0.0283(3) 0.7138(3) 0.0656(17) Uani 1 1 d . . . . .
H58A H 0.332966 0.054998 0.745034 0.098 Uiso 1 1 calc R U . . .
H58B H 0.366538 0.013527 0.694555 0.098 Uiso 1 1 calc R U . . .
H58C H 0.276743 0.000342 0.734952 0.098 Uiso 1 1 calc R U . . .
C59 C 0.1468(5) 0.0693(3) 0.6899(3) 0.073(2) Uani 1 1 d . . . . .
H59A H 0.110446 0.037864 0.700109 0.109 Uiso 1 1 calc R U . . .
H59B H 0.106774 0.090669 0.659135 0.109 Uiso 1 1 calc R U . . .
H59C H 0.163207 0.089646 0.728721 0.109 Uiso 1 1 calc R U . . .
N61 N 0.4768(3) 0.07160(15) 0.52484(19) 0.0364(9) Uani 1 1 d . . . . .
C62 C 0.4602(3) 0.02102(17) 0.4921(2) 0.0363(10) Uani 1 1 d . . . . .
H62A H 0.454683 0.027378 0.445742 0.044 Uiso 1 1 calc R U . . .
H62B H 0.396952 0.006746 0.503029 0.044 Uiso 1 1 calc R U . . .
C63 C 0.4812(5) 0.0651(2) 0.5941(3) 0.0599(16) Uani 1 1 d . . . . .
H63A H 0.476504 0.099469 0.614230 0.090 Uiso 1 1 calc R U . . .
H63B H 0.543198 0.048540 0.609319 0.090 Uiso 1 1 calc R U . . .
H63C H 0.427023 0.042934 0.604898 0.090 Uiso 1 1 calc R U . . .
C64 C 0.5665(3) 0.0974(2) 0.5079(3) 0.0595(17) Uani 1 1 d . . . . .
H64A H 0.564782 0.100473 0.461544 0.089 Uiso 1 1 calc R U . . .
H64B H 0.623265 0.076587 0.523817 0.089 Uiso 1 1 calc R U . . .
H64C H 0.571154 0.132455 0.526920 0.089 Uiso 1 1 calc R U . . .
C70 C 0.6288(12) 0.1953(10) 0.9102(8) 0.145(10) Uani 0.584(14) 1 d D . P A 1
H70A H 0.675055 0.224255 0.907366 0.218 Uiso 0.584(14) 1 calc R U P A 1
H70B H 0.643442 0.176770 0.950503 0.218 Uiso 0.584(14) 1 calc R U P A 1
H70C H 0.634447 0.171054 0.874791 0.218 Uiso 0.584(14) 1 calc R U P A 1
C71 C 0.5341(8) 0.2152(5) 0.9072(6) 0.109(5) Uani 0.584(14) 1 d DG U P A 1
C72 C 0.4597(11) 0.1788(4) 0.9106(7) 0.096(5) Uani 0.584(14) 1 d G U P A 1
H72A H 0.474299 0.142435 0.912150 0.115 Uiso 0.584(14) 1 calc R U P A 1
C73 C 0.3638(9) 0.1956(7) 0.9118(7) 0.136(6) Uani 0.584(14) 1 d G U P A 1
H73A H 0.312958 0.170747 0.914098 0.163 Uiso 0.584(14) 1 calc R U P A 1
C74 C 0.3424(8) 0.2489(8) 0.9095(7) 0.125(6) Uani 0.584(14) 1 d G U P A 1
H74A H 0.276908 0.260345 0.910296 0.150 Uiso 0.584(14) 1 calc R U P A 1
C75 C 0.4168(11) 0.2853(5) 0.9061(7) 0.126(6) Uani 0.584(14) 1 d G U P A 1
H75A H 0.402198 0.321631 0.904546 0.151 Uiso 0.584(14) 1 calc R U P A 1
C76 C 0.5127(10) 0.2684(4) 0.9049(6) 0.098(5) Uani 0.584(14) 1 d G U P A 1
H76A H 0.563540 0.293320 0.902599 0.117 Uiso 0.584(14) 1 calc R U P A 1
C70' C 0.6100(14) 0.2330(9) 0.8965(11) 0.093(7) Uiso 0.416(14) 1 d D . P A 2
H70D H 0.622902 0.270769 0.895861 0.139 Uiso 0.416(14) 1 calc R U P A 2
H70E H 0.651667 0.216733 0.931117 0.139 Uiso 0.416(14) 1 calc R U P A 2
H70F H 0.624118 0.217541 0.855921 0.139 Uiso 0.416(14) 1 calc R U P A 2
C71' C 0.5116(10) 0.2244(8) 0.9061(13) 0.097(6) Uiso 0.416(14) 1 d DG U P A 2
C72' C 0.4733(13) 0.1742(7) 0.9091(14) 0.106(7) Uiso 0.416(14) 1 d G U P A 2
H72B H 0.514883 0.144612 0.907620 0.128 Uiso 0.416(14) 1 calc R U P A 2
C73' C 0.3742(14) 0.1673(6) 0.9143(11) 0.108(7) Uiso 0.416(14) 1 d G U P A 2
H73B H 0.348049 0.132939 0.916315 0.130 Uiso 0.416(14) 1 calc R U P A 2
C74' C 0.3134(10) 0.2106(8) 0.9165(11) 0.109(7) Uiso 0.416(14) 1 d G U P A 2
H74B H 0.245661 0.205840 0.919989 0.131 Uiso 0.416(14) 1 calc R U P A 2
C75' C 0.3517(13) 0.2608(7) 0.9135(13) 0.122(8) Uiso 0.416(14) 1 d G U P A 2
H75B H 0.310107 0.290415 0.914967 0.146 Uiso 0.416(14) 1 calc R U P A 2
C76' C 0.4508(14) 0.2678(6) 0.9083(13) 0.097(6) Uiso 0.416(14) 1 d G U P A 2
H76B H 0.476941 0.302089 0.906273 0.117 Uiso 0.416(14) 1 calc R U P A 2

loop_
 _atom_site_aniso_label
 _atom_site_aniso_U_11
 _atom_site_aniso_U_22
 _atom_site_aniso_U_33
 _atom_site_aniso_U_23
 _atom_site_aniso_U_13
 _atom_site_aniso_U_12
Pt1 0.04014(11) 0.03936(11) 0.03476(10) 0.00071(9) 0.00469(7) 0.00027(10)
Mg1 0.0367(7) 0.0400(9) 0.0335(8) 0.0035(6) 0.0049(6) -0.0049(7)
Mg2 0.0218(6) 0.0306(7) 0.0338(7) -0.0028(5) 0.0028(5) -0.0013(5)
N1 0.040(2) 0.037(2) 0.038(2) 0.0034(16) 0.0065(17) -0.0032(17)
C1 0.041(3) 0.043(3) 0.044(3) 0.009(2) 0.014(2) 0.005(2)
C2 0.053(3) 0.047(3) 0.033(2) 0.001(2) 0.007(2) 0.003(2)
C3 0.047(3) 0.041(3) 0.035(3) 0.0010(19) 0.000(2) 0.004(2)
N3 0.046(2) 0.033(2) 0.036(2) 0.0027(15) 0.0056(17) -0.0005(17)
C4 0.071(4) 0.069(4) 0.052(4) 0.004(3) 0.021(3) -0.014(3)
C5 0.076(4) 0.055(3) 0.043(3) -0.008(3) -0.005(3) -0.006(3)
C6 0.036(2) 0.040(3) 0.042(3) 0.005(2) 0.005(2) -0.005(2)
C7 0.039(3) 0.037(3) 0.056(3) 0.008(2) 0.006(2) -0.001(2)
C8 0.048(3) 0.040(3) 0.077(4) 0.008(3) 0.004(3) -0.009(2)
C9 0.036(3) 0.049(3) 0.087(5) 0.008(3) -0.001(3) -0.011(2)
C10 0.034(3) 0.056(3) 0.072(4) 0.017(3) 0.008(3) -0.002(2)
C11 0.038(3) 0.045(3) 0.055(3) 0.008(2) 0.013(2) 0.001(2)
C12 0.044(3) 0.041(3) 0.069(4) -0.002(3) -0.003(3) 0.004(2)
C13 0.046(3) 0.059(4) 0.090(5) 0.001(3) 0.000(3) 0.007(3)
C14 0.069(4) 0.070(5) 0.078(5) 0.017(3) -0.009(4) 0.019(3)
C15 0.049(3) 0.050(3) 0.064(4) 0.013(3) 0.013(3) 0.008(2)
C16 0.138(8) 0.072(5) 0.170(10) 0.022(6) 0.110(8) 0.032(5)
C17 0.096(5) 0.056(4) 0.084(5) 0.027(3) 0.002(4) 0.021(4)
C18 0.050(3) 0.030(2) 0.036(3) 0.0030(18) -0.007(2) -0.005(2)
C19 0.049(3) 0.039(3) 0.047(3) 0.001(2) -0.001(2) 0.000(2)
C20 0.075(4) 0.037(3) 0.077(4) 0.000(3) 0.004(3) -0.001(3)
C21 0.069(4) 0.038(3) 0.080(5) 0.012(3) 0.001(3) -0.016(3)
C22 0.048(3) 0.049(3) 0.068(4) 0.008(3) -0.001(3) -0.011(3)
C23 0.043(3) 0.039(3) 0.047(3) 0.006(2) -0.001(2) -0.006(2)
C24 0.068(4) 0.039(3) 0.077(4) -0.001(3) 0.014(3) 0.015(3)
C25 0.115(7) 0.080(5) 0.107(7) -0.021(5) 0.038(6) 0.023(5)
C26 0.064(4) 0.100(6) 0.099(6) -0.013(5) -0.006(4) 0.028(4)
C27 0.041(3) 0.048(3) 0.072(4) 0.013(3) 0.004(3) 0.002(2)
C28 0.074(4) 0.055(4) 0.088(5) 0.000(4) 0.007(4) 0.018(4)
C29 0.057(4) 0.079(5) 0.080(5) 0.021(4) -0.009(3) 0.004(3)
C31 0.036(2) 0.033(2) 0.041(3) -0.0056(19) 0.005(2) 0.0030(19)
N31 0.0273(17) 0.0296(19) 0.038(2) -0.0043(15) 0.0022(15) -0.0018(15)
C32 0.028(2) 0.037(3) 0.052(3) -0.008(2) 0.003(2) 0.0037(19)
C33 0.0201(18) 0.046(3) 0.046(3) -0.001(2) 0.0013(18) 0.0005(19)
N33 0.0224(16) 0.0300(19) 0.042(2) -0.0023(15) 0.0041(15) -0.0018(14)
C34 0.048(3) 0.038(3) 0.080(4) -0.019(3) -0.008(3) 0.012(2)
C35 0.022(2) 0.053(3) 0.096(5) 0.000(3) 0.007(3) -0.002(2)
C36 0.025(2) 0.029(2) 0.043(3) -0.0098(18) 0.0003(18) 0.0001(17)
C37 0.032(2) 0.030(2) 0.046(3) -0.0081(19) 0.000(2) 0.0026(18)
C38 0.038(3) 0.042(3) 0.054(3) -0.005(2) -0.009(2) -0.003(2)
C39 0.029(2) 0.049(3) 0.073(4) -0.008(3) -0.008(2) -0.005(2)
C40 0.038(3) 0.042(3) 0.067(4) -0.006(2) 0.011(3) -0.009(2)
C41 0.038(2) 0.035(2) 0.047(3) -0.004(2) 0.004(2) -0.004(2)
C42 0.039(2) 0.041(3) 0.046(3) -0.005(2) 0.002(2) -0.003(2)
C43 0.067(3) 0.053(3) 0.042(3) -0.003(2) -0.001(3) -0.001(3)
C44 0.069(4) 0.072(4) 0.085(5) 0.014(4) 0.036(4) 0.010(3)
C45 0.058(3) 0.050(3) 0.047(3) -0.003(2) 0.005(3) -0.024(3)
C46 0.105(6) 0.072(5) 0.074(5) 0.011(4) -0.011(4) -0.002(4)
C47 0.092(5) 0.082(5) 0.053(4) -0.010(3) 0.023(4) -0.028(4)
C48 0.0162(18) 0.033(2) 0.048(3) 0.0028(19) 0.0023(17) 0.0014(16)
C49 0.0199(19) 0.036(2) 0.053(3) 0.001(2) 0.0054(19) -0.0003(17)
C50 0.024(2) 0.036(3) 0.065(3) -0.005(2) 0.002(2) -0.0028(19)
C51 0.032(2) 0.032(3) 0.079(4) 0.007(2) 0.002(2) 0.000(2)
C52 0.033(2) 0.047(3) 0.054(3) 0.014(2) 0.000(2) 0.001(2)
C53 0.023(2) 0.039(3) 0.047(3) 0.005(2) 0.0019(19) 0.0001(18)
C54 0.033(2) 0.030(2) 0.057(3) -0.002(2) 0.004(2) -0.0073(19)
C55 0.037(3) 0.086(5) 0.060(4) 0.012(3) -0.006(3) 0.003(3)
C56 0.046(3) 0.064(4) 0.048(3) -0.015(3) 0.000(2) 0.000(3)
C57 0.047(3) 0.045(3) 0.046(3) 0.007(2) -0.001(2) -0.009(2)
C58 0.063(4) 0.085(5) 0.048(3) 0.013(3) -0.002(3) 0.000(3)
C59 0.060(4) 0.091(5) 0.067(4) -0.030(4) 0.005(3) 0.011(4)
N61 0.0261(17) 0.036(2) 0.047(2) -0.0110(17) 0.0002(16) 0.0049(15)
C62 0.029(2) 0.030(2) 0.049(3) -0.0067(19) 0.001(2) 0.0055(19)
C63 0.070(4) 0.070(4) 0.038(3) -0.008(3) -0.007(3) 0.041(3)
C64 0.026(2) 0.036(3) 0.117(6) -0.004(3) 0.009(3) 0.001(2)
C70 0.126(15) 0.22(3) 0.085(12) -0.068(14) -0.038(10) 0.084(16)
C71 0.132(12) 0.158(14) 0.036(6) -0.030(8) 0.000(8) -0.015(12)
C72 0.128(11) 0.115(11) 0.044(6) -0.008(7) -0.003(7) -0.051(9)
C73 0.169(12) 0.175(13) 0.061(8) 0.010(10) 0.003(10) -0.001(12)
C74 0.136(12) 0.165(15) 0.069(9) -0.012(11) -0.012(9) 0.024(13)
C75 0.135(14) 0.155(14) 0.088(10) -0.012(11) 0.010(11) 0.021(12)
C76 0.146(13) 0.084(9) 0.060(7) -0.007(6) -0.007(9) 0.032(9)

_geom_special_details
;
 All esds (except the esd in the dihedral angle between two l.s. planes)
 are estimated using the full covariance matrix.  The cell esds are taken
 into account individually in the estimation of esds in distances, angles
 and torsion angles; correlations between esds in cell parameters are only
 used when they are defined by crystal symmetry.  An approximate (isotropic)
 treatment of cell esds is used for estimating esds involving l.s. planes.
;

loop_
 _geom_bond_atom_site_label_1
 _geom_bond_atom_site_label_2
 _geom_bond_distance
 _geom_bond_site_symmetry_2
 _geom_bond_publ_flag
Pt1 Mg1 2.5605(15) . ?
Pt1 Mg2 2.7124(15) . ?
Mg1 N3 2.013(4) . ?
Mg1 N1 2.026(4) . ?
Mg2 N33 2.055(4) . ?
Mg2 N31 2.070(4) . ?
Mg2 N61 2.232(4) . ?
Mg2 C31 2.834(5) . ?
Mg2 C33 2.838(4) . ?
N1 C1 1.336(6) . ?
N1 C6 1.450(6) . ?
C1 C2 1.405(7) . ?
C1 C4 1.524(7) . ?
C2 C3 1.392(7) . ?
C3 N3 1.333(6) . ?
C3 C5 1.514(7) . ?
N3 C18 1.454(6) . ?
C6 C7 1.393(7) . ?
C6 C11 1.404(7) . ?
C7 C8 1.383(7) . ?
C7 C12 1.531(7) . ?
C8 C9 1.376(8) . ?
C9 C10 1.385(8) . ?
C10 C11 1.390(8) . ?
C11 C15 1.523(7) . ?
C12 C13 1.512(9) . ?
C12 C14 1.530(8) . ?
C15 C17 1.502(8) . ?
C15 C16 1.517(8) . ?
C18 C23 1.409(7) . ?
C18 C19 1.416(7) . ?
C19 C20 1.388(8) . ?
C19 C24 1.506(8) . ?
C20 C21 1.368(9) . ?
C21 C22 1.382(8) . ?
C22 C23 1.381(7) . ?
C23 C27 1.515(7) . ?
C24 C26 1.512(9) . ?
C24 C25 1.514(9) . ?
C27 C28 1.519(9) . ?
C27 C29 1.524(8) . ?
C31 N31 1.315(6) . ?
C31 C32 1.396(6) . ?
C31 C34 1.521(6) . ?
N31 C36 1.441(5) . ?
C32 C33 1.394(7) . ?
C33 N33 1.336(6) . ?
C33 C35 1.530(6) . ?
N33 C48 1.432(6) . ?
C36 C41 1.408(7) . ?
C36 C37 1.412(7) . ?
C37 C38 1.392(7) . ?
C37 C42 1.515(7) . ?
C38 C39 1.364(8) . ?
C39 C40 1.375(8) . ?
C40 C41 1.398(7) . ?
C41 C45 1.531(7) . ?
C42 C44 1.510(8) . ?
C42 C43 1.531(7) . ?
C45 C47 1.519(8) . ?
C45 C46 1.538(9) . ?
C48 C49 1.405(7) . ?
C48 C53 1.416(7) . ?
C49 C50 1.399(7) . ?
C49 C54 1.509(7) . ?
C50 C51 1.386(8) . ?
C51 C52 1.385(8) . ?
C52 C53 1.402(7) . ?
C53 C57 1.513(7) . ?
C54 C56 1.518(7) . ?
C54 C55 1.542(7) . ?
C57 C59 1.515(8) . ?
C57 C58 1.542(7) . ?
N61 C63 1.468(7) . ?
N61 C62 1.473(6) . ?
N61 C64 1.473(6) . ?
C62 C62 1.548(8) 3_656 ?
C70 C71 1.395(14) . ?
C71 C72 1.3900 . ?
C71 C76 1.3900 . ?
C72 C73 1.3900 . ?
C73 C74 1.3900 . ?
C74 C75 1.3900 . ?
C75 C76 1.3900 . ?
C70' C71' 1.405(17) . ?
C71' C72' 1.3900 . ?
C71' C76' 1.3900 . ?
C72' C73' 1.3900 . ?
C73' C74' 1.3900 . ?
C74' C75' 1.3900 . ?
C75' C76' 1.3900 . ?

loop_
 _geom_angle_atom_site_label_1
 _geom_angle_atom_site_label_2
 _geom_angle_atom_site_label_3
 _geom_angle
 _geom_angle_site_symmetry_1
 _geom_angle_site_symmetry_3
 _geom_angle_publ_flag
Mg1 Pt1 Mg2 174.26(5) . . ?
N3 Mg1 N1 94.70(17) . . ?
N3 Mg1 Pt1 134.72(13) . . ?
N1 Mg1 Pt1 130.11(14) . . ?
N33 Mg2 N31 92.52(15) . . ?
N33 Mg2 N61 107.57(16) . . ?
N31 Mg2 N61 108.42(15) . . ?
N33 Mg2 Pt1 114.85(12) . . ?
N31 Mg2 Pt1 119.09(12) . . ?
N61 Mg2 Pt1 112.39(11) . . ?
N33 Mg2 C31 75.25(14) . . ?
N31 Mg2 C31 25.53(14) . . ?
N61 Mg2 C31 131.28(15) . . ?
Pt1 Mg2 C31 109.38(11) . . ?
N33 Mg2 C33 25.89(14) . . ?
N31 Mg2 C33 75.21(14) . . ?
N61 Mg2 C33 131.05(15) . . ?
Pt1 Mg2 C33 106.54(11) . . ?
C31 Mg2 C33 53.12(14) . . ?
C1 N1 C6 117.6(4) . . ?
C1 N1 Mg1 122.8(3) . . ?
C6 N1 Mg1 119.6(3) . . ?
N1 C1 C2 124.4(4) . . ?
N1 C1 C4 119.0(5) . . ?
C2 C1 C4 116.5(5) . . ?
C3 C2 C1 130.1(5) . . ?
N3 C3 C2 124.2(5) . . ?
N3 C3 C5 119.8(5) . . ?
C2 C3 C5 116.0(5) . . ?
C3 N3 C18 117.6(4) . . ?
C3 N3 Mg1 123.6(3) . . ?
C18 N3 Mg1 118.8(3) . . ?
C7 C6 C11 121.1(5) . . ?
C7 C6 N1 119.7(4) . . ?
C11 C6 N1 119.1(4) . . ?
C8 C7 C6 118.4(5) . . ?
C8 C7 C12 119.5(5) . . ?
C6 C7 C12 122.1(5) . . ?
C9 C8 C7 122.1(5) . . ?
C8 C9 C10 118.5(5) . . ?
C9 C10 C11 122.0(5) . . ?
C10 C11 C6 117.7(5) . . ?
C10 C11 C15 119.5(5) . . ?
C6 C11 C15 122.8(5) . . ?
C13 C12 C14 110.6(5) . . ?
C13 C12 C7 109.7(5) . . ?
C14 C12 C7 113.1(5) . . ?
C17 C15 C16 109.8(6) . . ?
C17 C15 C11 111.2(5) . . ?
C16 C15 C11 112.0(5) . . ?
C23 C18 C19 120.9(4) . . ?
C23 C18 N3 120.3(4) . . ?
C19 C18 N3 118.6(4) . . ?
C20 C19 C18 117.5(5) . . ?
C20 C19 C24 120.4(5) . . ?
C18 C19 C24 122.1(5) . . ?
C21 C20 C19 122.0(6) . . ?
C20 C21 C22 119.9(5) . . ?
C23 C22 C21 121.2(6) . . ?
C22 C23 C18 118.4(5) . . ?
C22 C23 C27 119.3(5) . . ?
C18 C23 C27 122.3(4) . . ?
C19 C24 C26 110.6(5) . . ?
C19 C24 C25 113.2(6) . . ?
C26 C24 C25 109.3(6) . . ?
C23 C27 C28 111.7(5) . . ?
C23 C27 C29 112.2(5) . . ?
C28 C27 C29 110.1(5) . . ?
N31 C31 C32 124.3(4) . . ?
N31 C31 C34 120.2(4) . . ?
C32 C31 C34 115.6(4) . . ?
N31 C31 Mg2 42.7(2) . . ?
C32 C31 Mg2 84.6(3) . . ?
C34 C31 Mg2 154.5(4) . . ?
C31 N31 C36 121.2(4) . . ?
C31 N31 Mg2 111.8(3) . . ?
C36 N31 Mg2 124.9(3) . . ?
C33 C32 C31 130.7(4) . . ?
N33 C33 C32 123.3(4) . . ?
N33 C33 C35 120.0(4) . . ?
C32 C33 C35 116.7(4) . . ?
N33 C33 Mg2 42.2(2) . . ?
C32 C33 Mg2 84.5(3) . . ?
C35 C33 Mg2 151.5(4) . . ?
C33 N33 C48 120.6(3) . . ?
C33 N33 Mg2 111.9(3) . . ?
C48 N33 Mg2 126.0(3) . . ?
C41 C36 C37 120.2(4) . . ?
C41 C36 N31 120.6(4) . . ?
C37 C36 N31 119.1(4) . . ?
C38 C37 C36 117.9(5) . . ?
C38 C37 C42 120.1(5) . . ?
C36 C37 C42 121.9(4) . . ?
C39 C38 C37 122.1(5) . . ?
C38 C39 C40 120.2(5) . . ?
C39 C40 C41 120.5(5) . . ?
C40 C41 C36 118.9(5) . . ?
C40 C41 C45 118.9(5) . . ?
C36 C41 C45 122.2(4) . . ?
C44 C42 C37 112.2(4) . . ?
C44 C42 C43 108.2(5) . . ?
C37 C42 C43 113.4(4) . . ?
C47 C45 C41 112.0(5) . . ?
C47 C45 C46 110.0(5) . . ?
C41 C45 C46 110.8(5) . . ?
C49 C48 C53 120.6(4) . . ?
C49 C48 N33 121.4(4) . . ?
C53 C48 N33 117.8(4) . . ?
C50 C49 C48 118.9(5) . . ?
C50 C49 C54 118.8(5) . . ?
C48 C49 C54 122.2(4) . . ?
C51 C50 C49 121.1(5) . . ?
C52 C51 C50 119.7(5) . . ?
C51 C52 C53 121.4(5) . . ?
C52 C53 C48 118.3(5) . . ?
C52 C53 C57 119.6(5) . . ?
C48 C53 C57 122.1(4) . . ?
C49 C54 C56 113.3(4) . . ?
C49 C54 C55 110.7(4) . . ?
C56 C54 C55 108.4(5) . . ?
C53 C57 C59 111.5(4) . . ?
C53 C57 C58 113.6(5) . . ?
C59 C57 C58 109.4(5) . . ?
C63 N61 C62 111.1(4) . . ?
C63 N61 C64 109.4(5) . . ?
C62 N61 C64 112.1(4) . . ?
C63 N61 Mg2 108.0(3) . . ?
C62 N61 Mg2 107.9(3) . . ?
C64 N61 Mg2 108.2(3) . . ?
N61 C62 C62 115.5(5) . 3_656 ?
C72 C71 C76 120.0 . . ?
C72 C71 C70 116.4(14) . . ?
C76 C71 C70 123.5(13) . . ?
C71 C72 C73 120.0 . . ?
C74 C73 C72 120.0 . . ?
C73 C74 C75 120.0 . . ?
C74 C75 C76 120.0 . . ?
C75 C76 C71 120.0 . . ?
C72' C71' C76' 120.0 . . ?
C72' C71' C70' 121.7(17) . . ?
C76' C71' C70' 118.2(17) . . ?
C73' C72' C71' 120.0 . . ?
C74' C73' C72' 120.0 . . ?
C73' C74' C75' 120.0 . . ?
C76' C75' C74' 120.0 . . ?
C75' C76' C71' 120.0 . . ?

_refine_diff_density_max    0.710
_refine_diff_density_min   -0.969
_refine_diff_density_rms    0.082


#===END


data_PtZn

_audit_creation_method            'SHELXL-2018/3'
_shelx_SHELXL_version_number      '2018/3'
_chemical_name_systematic         ?
_chemical_name_common             ?
_chemical_melting_point           ?
_chemical_formula_moiety
 'C58 H86 N4 Pt Zn2, 2(C6 H14)'
_chemical_formula_sum
 'C70 H114 N4 Pt Zn2'
_chemical_formula_weight          1337.48

loop_
 _atom_type_symbol
 _atom_type_description
 _atom_type_scat_dispersion_real
 _atom_type_scat_dispersion_imag
 _atom_type_scat_source
 'C'  'C'   0.0181   0.0091
 'International Tables Vol C Tables 4.2.6.8 and 6.1.1.4'
 'H'  'H'   0.0000   0.0000
 'International Tables Vol C Tables 4.2.6.8 and 6.1.1.4'
 'N'  'N'   0.0311   0.0180
 'International Tables Vol C Tables 4.2.6.8 and 6.1.1.4'
 'Pt'  'Pt'  -4.5932   6.9264
 'International Tables Vol C Tables 4.2.6.8 and 6.1.1.4'
 'Zn'  'Zn'  -1.5491   0.6778
 'International Tables Vol C Tables 4.2.6.8 and 6.1.1.4'

_space_group_crystal_system       monoclinic
_space_group_IT_number            12
_space_group_name_H-M_alt         'I 2/m'
_space_group_name_Hall            '-I 2y'

_shelx_space_group_comment
;
The symmetry employed for this shelxl refinement is uniquely defined
by the following loop, which should always be used as a source of
symmetry information in preference to the above space-group names.
They are only intended as comments.
;

loop_
 _space_group_symop_operation_xyz
 'x, y, z'
 '-x, y, -z'
 'x+1/2, y+1/2, z+1/2'
 '-x+1/2, y+1/2, -z+1/2'
 '-x, -y, -z'
 'x, -y, z'
 '-x+1/2, -y+1/2, -z+1/2'
 'x+1/2, -y+1/2, z+1/2'

_cell_length_a                    13.8262(3)
_cell_length_b                    19.0434(3)
_cell_length_c                    14.1627(3)
_cell_angle_alpha                 90
_cell_angle_beta                  108.739(3)
_cell_angle_gamma                 90
_cell_volume                      3531.34(14)
_cell_formula_units_Z             2
_cell_measurement_temperature     173(2)
_cell_measurement_reflns_used     3525
_cell_measurement_theta_min       3.8770
_cell_measurement_theta_max       72.9570

_exptl_crystal_description        blocks
_exptl_crystal_colour             Colourless
_exptl_crystal_density_meas       ?
_exptl_crystal_density_method     ?
_exptl_crystal_density_diffrn     1.258
_exptl_crystal_F_000              1400
_exptl_transmission_factor_min    ?
_exptl_transmission_factor_max    ?
_exptl_crystal_size_max           0.162
_exptl_crystal_size_mid           0.150
_exptl_crystal_size_min           0.095
_exptl_absorpt_coefficient_mu     4.703
_shelx_estimated_absorpt_T_min    ?
_shelx_estimated_absorpt_T_max    ?
_exptl_absorpt_correction_type    analytical
_exptl_absorpt_correction_T_min   0.562
_exptl_absorpt_correction_T_max   0.703
_exptl_absorpt_process_details
;
CrysAlisPro 1.171.38.46 (Rigaku Oxford Diffraction, 2015)
Analytical numeric absorption correction using a multifaceted crystal
model based on expressions derived by R.C. Clark & J.S. Reid.
(Clark, R. C. & Reid, J. S. (1995). Acta Cryst. A51, 887-897)
Empirical absorption correction using spherical harmonics,
implemented in SCALE3 ABSPACK scaling algorithm.
;
_exptl_absorpt_special_details    ?
_diffrn_ambient_temperature       173(2)
_diffrn_radiation_wavelength      1.54184
_diffrn_radiation_type            CuK\a
_diffrn_source                    'Enhance Ultra (Cu) X-ray Source'
_diffrn_measurement_device_type   'Agilent Xcalibur PX Ultra A'
_diffrn_measurement_method        'omega scans'
_diffrn_detector_area_resol_mean  10.4115
_diffrn_reflns_number             5618
_diffrn_reflns_av_unetI/netI      0.0393
_diffrn_reflns_av_R_equivalents   0.0270
_diffrn_reflns_limit_h_min        -16
_diffrn_reflns_limit_h_max        16
_diffrn_reflns_limit_k_min        -16
_diffrn_reflns_limit_k_max        23
_diffrn_reflns_limit_l_min        -17
_diffrn_reflns_limit_l_max        12
_diffrn_reflns_theta_min          3.887
_diffrn_reflns_theta_max          73.577
_diffrn_reflns_theta_full         67.684
_diffrn_measured_fraction_theta_max   0.944
_diffrn_measured_fraction_theta_full  0.982
_diffrn_reflns_Laue_measured_fraction_max    0.944
_diffrn_reflns_Laue_measured_fraction_full   0.982
_diffrn_reflns_point_group_measured_fraction_max   0.944
_diffrn_reflns_point_group_measured_fraction_full  0.982
_reflns_number_total              3476
_reflns_number_gt                 3288
_reflns_threshold_expression      'I > 2\s(I)'
_reflns_Friedel_coverage          0.000
_reflns_Friedel_fraction_max      .
_reflns_Friedel_fraction_full     .

_reflns_special_details
;
 Reflections were merged by SHELXL according to the crystal
 class for the calculation of statistics and refinement.

 _reflns_Friedel_fraction is defined as the number of unique
 Friedel pairs measured divided by the number that would be
 possible theoretically, ignoring centric projections and
 systematic absences.
;

_computing_data_collection        'CrysAlisPro, Rigaku OD'
_computing_cell_refinement        'CrysAlisPro, Rigaku OD'
_computing_data_reduction         'CrysAlisPro, Rigaku OD'
_computing_structure_solution     'SHELXS-2014 (Sheldrick, 2017)'
_computing_structure_refinement 'SHELXL-2018/3 (Sheldrick, 2018)'
_computing_molecular_graphics     'Bruker SHELXTL'
_computing_publication_material   'CIFTAB-2014 (Sheldrick, 2017)'
_refine_special_details           ?
_refine_ls_structure_factor_coef  Fsqd
_refine_ls_matrix_type            full
_refine_ls_weighting_scheme       calc
_refine_ls_weighting_details
'w=1/[\s^2^(Fo^2^)+(0.0429P)^2^] where P=(Fo^2^+2Fc^2^)/3'
_atom_sites_solution_primary      ?
_atom_sites_solution_secondary    ?
_atom_sites_solution_hydrogens    mixed
_refine_ls_hydrogen_treatment     mixed
_refine_ls_extinction_method      none
_refine_ls_extinction_coef        .
_refine_ls_number_reflns          3476
_refine_ls_number_parameters      217
_refine_ls_number_restraints      16
_refine_ls_R_factor_all           0.0311
_refine_ls_R_factor_gt            0.0285
_refine_ls_wR_factor_ref          0.0750
_refine_ls_wR_factor_gt           0.0724
_refine_ls_goodness_of_fit_ref    1.051
_refine_ls_restrained_S_all       1.050
_refine_ls_shift/su_max           0.000
_refine_ls_shift/su_mean          0.000

loop_
 _atom_site_label
 _atom_site_type_symbol
 _atom_site_fract_x
 _atom_site_fract_y
 _atom_site_fract_z
 _atom_site_U_iso_or_equiv
 _atom_site_adp_type
 _atom_site_occupancy
 _atom_site_site_symmetry_order
 _atom_site_calc_flag
 _atom_site_refinement_flags_posn
 _atom_site_refinement_flags_adp
 _atom_site_refinement_flags_occupancy
 _atom_site_disorder_assembly
 _atom_site_disorder_group
Pt1 Pt 0.000000 0.500000 0.500000 0.03147(9) Uani 1 4 d S T P . .
Zn1 Zn 0.14193(3) 0.500000 0.43214(3) 0.02781(12) Uani 1 2 d S T P . .
H1A H 0.106(3) 0.500000 0.551(3) 0.027(10) Uiso 1 2 d S . P . .
H1B H -0.002(4) 0.500000 0.387(4) 0.033(11) Uiso 1 2 d S . P . .
N1 N 0.21880(17) 0.57827(11) 0.40462(16) 0.0282(4) Uani 1 1 d . . . . .
C1 C 0.3098(2) 0.56701(14) 0.39485(19) 0.0311(5) Uani 1 1 d . . . . .
C2 C 0.3528(3) 0.500000 0.3960(3) 0.0319(7) Uani 1 2 d S T P . .
H2A H 0.422066 0.499999 0.397869 0.038 Uiso 1 2 calc R U P . .
C3 C 0.3709(2) 0.62834(16) 0.3783(3) 0.0440(7) Uani 1 1 d . . . . .
H3A H 0.341407 0.645213 0.309627 0.066 Uiso 1 1 calc R U . . .
H3B H 0.441698 0.613580 0.389686 0.066 Uiso 1 1 calc R U . . .
H3C H 0.369614 0.666179 0.424744 0.066 Uiso 1 1 calc R U . . .
C4 C 0.1743(2) 0.64772(13) 0.3918(2) 0.0310(5) Uani 1 1 d . . . . .
C5 C 0.1234(2) 0.67214(15) 0.2955(2) 0.0365(6) Uani 1 1 d . . . . .
C6 C 0.0768(2) 0.73799(16) 0.2848(3) 0.0461(7) Uani 1 1 d . . . . .
H6A H 0.041695 0.755238 0.219863 0.055 Uiso 1 1 calc R U . . .
C7 C 0.0806(3) 0.77858(16) 0.3667(3) 0.0519(8) Uani 1 1 d . . . . .
H7A H 0.049715 0.823727 0.357961 0.062 Uiso 1 1 calc R U . . .
C8 C 0.1293(3) 0.75325(17) 0.4609(3) 0.0477(7) Uani 1 1 d . . . . .
H8A H 0.131176 0.781190 0.517055 0.057 Uiso 1 1 calc R U . . .
C9 C 0.1761(2) 0.68760(15) 0.4760(2) 0.0368(6) Uani 1 1 d . . . . .
C10 C 0.1115(3) 0.62809(17) 0.2030(2) 0.0454(7) Uani 1 1 d . . . . .
H10A H 0.159955 0.587632 0.222452 0.055 Uiso 1 1 calc R U . . .
C11 C 0.0026(4) 0.5986(2) 0.1639(3) 0.0659(11) Uani 1 1 d . . . . .
H11A H -0.011665 0.571276 0.216522 0.099 Uiso 1 1 calc R U . . .
H11B H -0.003878 0.568242 0.106271 0.099 Uiso 1 1 calc R U . . .
H11C H -0.046244 0.637432 0.143764 0.099 Uiso 1 1 calc R U . . .
C12 C 0.1358(3) 0.6691(2) 0.1202(3) 0.0607(10) Uani 1 1 d . . . . .
H12A H 0.084310 0.705761 0.094644 0.091 Uiso 1 1 calc R U . . .
H12B H 0.135309 0.636988 0.065983 0.091 Uiso 1 1 calc R U . . .
H12C H 0.203453 0.690752 0.147132 0.091 Uiso 1 1 calc R U . . .
C13 C 0.2283(3) 0.66128(17) 0.5820(2) 0.0447(7) Uani 1 1 d . . . . .
H13A H 0.245500 0.610624 0.577807 0.054 Uiso 1 1 calc R U . . .
C14 C 0.3278(3) 0.7007(3) 0.6297(3) 0.0688(11) Uani 1 1 d . . . . .
H14A H 0.372734 0.694471 0.589132 0.103 Uiso 1 1 calc R U . . .
H14B H 0.361388 0.682290 0.696883 0.103 Uiso 1 1 calc R U . . .
H14C H 0.313241 0.750789 0.633786 0.103 Uiso 1 1 calc R U . . .
C15 C 0.1581(3) 0.6662(2) 0.6455(3) 0.0616(9) Uani 1 1 d . . . . .
H15A H 0.142526 0.715658 0.653535 0.092 Uiso 1 1 calc R U . . .
H15B H 0.192033 0.645495 0.711164 0.092 Uiso 1 1 calc R U . . .
H15C H 0.094571 0.640778 0.612705 0.092 Uiso 1 1 calc R U . . .
C21 C 0.0844(7) 1.005(2) 0.7890(8) 0.102(5) Uani 0.5 1 d D . P A -1
H21A H 0.094133 0.973277 0.845535 0.153 Uiso 0.5 1 calc R U P A -1
H21B H 0.106990 1.052500 0.813799 0.153 Uiso 0.5 1 calc R U P A -1
H21C H 0.011990 1.006477 0.749003 0.153 Uiso 0.5 1 calc R U P A -1
C22 C 0.1459(11) 0.9799(8) 0.7259(9) 0.121(7) Uani 0.5 1 d D . P A -1
H22A H 0.218499 0.977540 0.767870 0.145 Uiso 0.5 1 calc R U P A -1
H22B H 0.123724 0.931626 0.703227 0.145 Uiso 0.5 1 calc R U P A -1
C23 C 0.1385(9) 1.0231(7) 0.6381(7) 0.100(5) Uani 0.5 1 d D . P A -1
H23A H 0.164152 1.070744 0.660892 0.120 Uiso 0.5 1 calc R U P A -1
H23B H 0.065570 1.027551 0.597820 0.120 Uiso 0.5 1 calc R U P A -1
C24 C 0.1959(10) 0.9956(15) 0.5725(7) 0.126(6) Uani 0.5 1 d D . P A -1
H24A H 0.269624 0.995515 0.611149 0.151 Uiso 0.5 1 calc R U P A -1
H24B H 0.175203 0.946203 0.555462 0.151 Uiso 0.5 1 calc R U P A -1
C25 C 0.1817(10) 1.0343(7) 0.4796(8) 0.102(4) Uani 0.5 1 d D . P A -1
H25A H 0.216106 1.080401 0.496049 0.122 Uiso 0.5 1 calc R U P A -1
H25B H 0.107874 1.043251 0.447537 0.122 Uiso 0.5 1 calc R U P A -1
C26 C 0.2216(11) 0.998(2) 0.4062(8) 0.130(5) Uani 0.5 1 d D . P A -1
H26A H 0.209113 1.027279 0.346626 0.195 Uiso 0.5 1 calc R U P A -1
H26B H 0.295173 0.990026 0.436298 0.195 Uiso 0.5 1 calc R U P A -1
H26C H 0.186734 0.952805 0.387693 0.195 Uiso 0.5 1 calc R U P A -1

loop_
 _atom_site_aniso_label
 _atom_site_aniso_U_11
 _atom_site_aniso_U_22
 _atom_site_aniso_U_33
 _atom_site_aniso_U_23
 _atom_site_aniso_U_13
 _atom_site_aniso_U_12
Pt1 0.02624(12) 0.03752(13) 0.03396(13) 0.000 0.01431(8) 0.000
Zn1 0.0261(2) 0.0284(2) 0.0327(2) 0.000 0.01458(19) 0.000
N1 0.0291(10) 0.0267(9) 0.0299(10) 0.0007(8) 0.0109(8) -0.0015(8)
C1 0.0279(12) 0.0349(12) 0.0315(12) 0.0004(10) 0.0110(10) -0.0041(10)
C2 0.0235(16) 0.0384(18) 0.0377(19) 0.000 0.0151(15) 0.000
C3 0.0359(15) 0.0384(15) 0.0621(19) 0.0027(13) 0.0221(14) -0.0073(12)
C4 0.0267(12) 0.0274(11) 0.0386(14) -0.0005(10) 0.0100(10) -0.0011(10)
C5 0.0306(13) 0.0350(13) 0.0421(15) 0.0034(11) 0.0091(11) -0.0018(11)
C6 0.0371(15) 0.0367(14) 0.0611(19) 0.0147(14) 0.0112(14) 0.0032(12)
C7 0.0435(17) 0.0320(14) 0.081(2) 0.0031(15) 0.0215(17) 0.0054(13)
C8 0.0432(17) 0.0360(14) 0.066(2) -0.0113(14) 0.0206(15) -0.0012(13)
C9 0.0322(13) 0.0328(13) 0.0450(15) -0.0069(11) 0.0118(11) -0.0023(11)
C10 0.0548(19) 0.0423(15) 0.0357(15) 0.0075(12) 0.0097(13) 0.0028(14)
C11 0.080(3) 0.057(2) 0.050(2) -0.0002(17) 0.0069(19) -0.025(2)
C12 0.070(2) 0.067(2) 0.0429(18) 0.0040(16) 0.0159(17) -0.011(2)
C13 0.0456(17) 0.0459(16) 0.0400(15) -0.0148(13) 0.0103(13) 0.0001(13)
C14 0.051(2) 0.087(3) 0.059(2) -0.017(2) 0.0045(17) -0.016(2)
C15 0.069(2) 0.067(2) 0.054(2) -0.0103(18) 0.0274(19) 0.003(2)
C21 0.082(6) 0.136(14) 0.097(6) -0.030(16) 0.042(5) -0.034(16)
C22 0.126(10) 0.15(2) 0.108(9) 0.034(9) 0.061(8) 0.048(11)
C23 0.090(7) 0.133(14) 0.080(6) -0.001(6) 0.032(5) -0.004(7)
C24 0.161(12) 0.137(12) 0.098(7) -0.016(16) 0.068(8) -0.066(18)
C25 0.099(8) 0.103(8) 0.115(10) 0.002(7) 0.052(8) -0.004(7)
C26 0.145(11) 0.157(12) 0.108(8) -0.01(3) 0.069(8) 0.04(3)

_geom_special_details
;
 All esds (except the esd in the dihedral angle between two l.s. planes)
 are estimated using the full covariance matrix.  The cell esds are taken
 into account individually in the estimation of esds in distances, angles
 and torsion angles; correlations between esds in cell parameters are only
 used when they are defined by crystal symmetry.  An approximate (isotropic)
 treatment of cell esds is used for estimating esds involving l.s. planes.
;

loop_
 _geom_bond_atom_site_label_1
 _geom_bond_atom_site_label_2
 _geom_bond_distance
 _geom_bond_site_symmetry_2
 _geom_bond_publ_flag
Pt1 Zn1 2.4466(4) 5_566 ?
Pt1 Zn1 2.4466(4) . ?
Zn1 N1 1.941(2) 6_565 ?
Zn1 N1 1.941(2) . ?
N1 C1 1.326(4) . ?
N1 C4 1.445(3) . ?
C1 C2 1.406(3) . ?
C1 C3 1.504(4) . ?
C4 C5 1.399(4) . ?
C4 C9 1.407(4) . ?
C5 C6 1.396(4) . ?
C5 C10 1.519(4) . ?
C6 C7 1.380(6) . ?
C7 C8 1.375(6) . ?
C8 C9 1.392(4) . ?
C9 C13 1.527(5) . ?
C10 C12 1.533(5) . ?
C10 C11 1.534(5) . ?
C13 C14 1.521(5) . ?
C13 C15 1.523(5) . ?
C21 C22 1.497(15) . ?
C22 C23 1.466(13) . ?
C23 C24 1.497(15) . ?
C24 C25 1.466(16) . ?
C25 C26 1.492(16) . ?

loop_
 _geom_angle_atom_site_label_1
 _geom_angle_atom_site_label_2
 _geom_angle_atom_site_label_3
 _geom_angle
 _geom_angle_site_symmetry_1
 _geom_angle_site_symmetry_3
 _geom_angle_publ_flag
Zn1 Pt1 Zn1 180.0 5_566 . ?
N1 Zn1 N1 100.29(13) 6_565 . ?
N1 Zn1 Pt1 129.70(7) 6_565 . ?
N1 Zn1 Pt1 129.70(7) . . ?
C1 N1 C4 121.0(2) . . ?
C1 N1 Zn1 119.71(18) . . ?
C4 N1 Zn1 119.28(17) . . ?
N1 C1 C2 123.9(2) . . ?
N1 C1 C3 119.4(2) . . ?
C2 C1 C3 116.7(3) . . ?
C1 C2 C1 130.4(3) 6_565 . ?
C5 C4 C9 120.9(3) . . ?
C5 C4 N1 119.1(2) . . ?
C9 C4 N1 119.8(2) . . ?
C6 C5 C4 118.3(3) . . ?
C6 C5 C10 119.0(3) . . ?
C4 C5 C10 122.6(3) . . ?
C7 C6 C5 121.4(3) . . ?
C8 C7 C6 119.6(3) . . ?
C7 C8 C9 121.5(3) . . ?
C8 C9 C4 118.3(3) . . ?
C8 C9 C13 119.7(3) . . ?
C4 C9 C13 122.0(3) . . ?
C5 C10 C12 112.9(3) . . ?
C5 C10 C11 109.6(3) . . ?
C12 C10 C11 110.0(3) . . ?
C14 C13 C15 111.3(3) . . ?
C14 C13 C9 110.4(3) . . ?
C15 C13 C9 111.8(3) . . ?
C23 C22 C21 115.3(16) . . ?
C22 C23 C24 115.1(14) . . ?
C25 C24 C23 115.9(19) . . ?
C24 C25 C26 114.8(18) . . ?

_refine_diff_density_max    0.882
_refine_diff_density_min   -0.847
_refine_diff_density_rms    0.076


#===END
